# Supplementary material for: A murine cytomegalovirus cell cycle regulator (m54.5p) evolved within the conserved viral DNA polymerase gene
Source: PLoS Pathog. 2026 May 22;22(5):e1013424. doi: 10.1371/journal.ppat.1013424 (PMC13229380; doi:10.1371/journal.ppat.1013424)
Supplement: S1 Table — Both p-values of the interaction significance and fold change (V5/FLAG) are shown (data of 3 biological replicates) for both uninfected and infected conditions. (XLSX) [file ppat.1013424.s008.xlsx]

## Sheet: m54.5 interactors (+WT MCMV)
Gene	log2Fc(V5/Flag)	adj. pvalue	neg.log10(adj.pvalue)
Ppp6r3	7.79004	0.000207599	3.68277
Ankrd28	7.00157	0.000207599	3.68277
Tnpo3	8.58474	0.000207599	3.68277
Mrps27	7.15418	0.000207599	3.68277
Ankrd52	7.28173	0.000207599	3.68277
Mrps24	7.41154	0.000207599	3.68277
Mrps25	6.42292	0.000207599	3.68277
Mrps33	7.19345	0.000207599	3.68277
Mrps9	7.69455	0.000207599	3.68277
Mrps14	6.395	0.000263352	3.57946
Mrps23	6.17954	0.000296482	3.528
Mrps35	6.45516	0.000358474	3.44554
Wdr6	5.68656	0.000373752	3.42742
Mrps11	5.48221	0.000381641	3.41835
Mrps31	5.30636	0.000385656	3.4138
Mrps18c	5.52627	0.000385656	3.4138
Phf1	5.55927	0.000387716	3.41149
Mrps18b	5.54554	0.000387716	3.41149
Mrps5	5.91148	0.000781138	3.10727
m54.5	4.78932	0.000796063	3.09905
Dap3	6.56593	0.000804606	3.09442
Mrps21	5.41696	0.000804606	3.09442
Prmt5	6.01615	0.000804606	3.09442
Mrps2	4.60722	0.000804606	3.09442
Anapc1	5.19331	0.000950769	3.02193
Mrps10	6.01134	0.000950769	3.02193
Ppp6c	5.81564	0.000950769	3.02193
Mrps22	5.84573	0.000950769	3.02193
Mrps34	6.35507	0.000950769	3.02193
Anapc4	5.3909	0.0011048	2.95672
Ptcd3	7.7769	0.00133938	2.87309
Armc8	3.81212	0.00137674	2.86115
Anapc5	5.47994	0.00146861	2.83309
Ezh2	3.8364	0.00146861	2.83309
Cdc16	3.92252	0.00146861	2.83309
Mrps28	5.14326	0.00146861	2.83309
Cad	3.47403	0.00165236	2.7819
Rbm6	3.4612	0.00179024	2.74709
Impdh1	3.852	0.0017986	2.74507
Mrps6	3.4999	0.0017986	2.74507
Ppp6r1	4.41892	0.0017986	2.74507
C1qbp	5.55744	0.00252354	2.59799
Mrps17	5.72501	0.00295703	2.52914
Mrps16	6.89752	0.00300338	2.52239
Mrpl30	3.12069	0.0032891	2.48292
Zcchc8	3.61163	0.00356912	2.44744
Mrpl51	2.94729	0.00357012	2.44732
Mrps26	6.19033	0.00419777	2.37698
Mrps15	5.70856	0.00419777	2.37698
Mrpl43	2.87361	0.00435339	2.36117
Prmt1	4.83977	0.00435339	2.36117
Cdc23	5.37109	0.00436875	2.35964
Mrpl15	3.82965	0.0047062	2.32733
Mrpl12	3.26413	0.0047062	2.32733
Eif1;Eif1b	3.74909	0.0056985	2.24424
Mrps18a	2.6196	0.0056985	2.24424
Rbm12b2	4.12625	0.0056985	2.24424
Gaa	2.58446	0.00659819	2.18058
Chchd2;Zbed5	2.76267	0.00683913	2.165
Prmt6	2.78241	0.00695933	2.15743
Zbtb1	2.90425	0.00832238	2.07975
Nt5dc2	2.40563	0.00834655	2.07849
Impdh2	3.5186	0.00839134	2.07617
Ate1	2.40879	0.009098	2.04105
Taf12	3.79019	0.00938746	2.02745
Usp9x	4.83663	0.0105341	1.9774
Anapc2	3.99906	0.0106868	1.97115
Plod1	2.5661	0.0106868	1.97115
Skiv2l2	2.41407	0.0120872	1.91767
Sfn	7.41834	0.0129459	1.88787
Mrpl57	3.43704	0.0135299	1.8687
Hnrnpul2	2.2705	0.013894	1.85717
Api5	2.5706	0.0149406	1.82563
Pelp1	3.30478	0.0154864	1.81005
Gabarap	2.46982	0.0157943	1.8015
Ctc1	2.05444	0.0159005	1.79859
Ranbp10	3.2959	0.0163374	1.78682
Ahcyl2	2.54217	0.0166606	1.77831
Mrps7	3.97386	0.0166606	1.77831
Ero1l	2.83551	0.0166606	1.77831
Sbsn	2.34763	0.0168816	1.77259
Mrpl45	2.25912	0.0168816	1.77259
Mrpl19	2.16567	0.0179891	1.74499
Mrpl41	2.71252	0.0180644	1.74318
Swap70	6.40137	0.0185345	1.73202
Angptl2	1.99377	0.0186779	1.72867
Iap	1.98127	0.0195037	1.70988
Mrpl9	2.03801	0.0195037	1.70988
Dab2ip	-3.09608	0.0216099	1.66535
Gadd45gip1	2.19085	0.0216099	1.66535
Ncln	2.60044	0.0219431	1.6587
Ppp2r2a	2.20681	0.0219431	1.6587
Wdr77	1.87782	0.0219431	1.6587
Mrpl17	3.2188	0.0219431	1.6587
Parn	2.85472	0.0225855	1.64617
Gsto1	2.6289	0.0225855	1.64617
Psme3	2.58053	0.0225855	1.64617
Fam162a	2.29444	0.0225855	1.64617
Mrpl20	1.98999	0.0248845	1.60407
Osbpl3	2.34061	0.0252933	1.59699
Suz12	3.77009	0.0252933	1.59699
Fbxw8	4.0845	0.0252933	1.59699
Mrpl13	1.90504	0.0256596	1.59075
Ogdhl	2.82487	0.0258172	1.58809
Mrpl28	2.11136	0.0258659	1.58727
Mrpl53	3.29096	0.0284491	1.54593
Wdr26	3.22922	0.0297808	1.52606
Ubap2l	1.88938	0.0297968	1.52583
Fuk	2.04046	0.0306805	1.51314
Maea	1.84742	0.0312963	1.50451
Naa15	2.60551	0.0320429	1.49427
Nup62	1.63829	0.0333298	1.47717
Eed	2.6081	0.0334607	1.47546
Anxa7	1.65245	0.0347854	1.4586
Ptprg	2.50215	0.0354168	1.45079
Actn1	2.51746	0.0357816	1.44634
Ahcyl1	4.14222	0.0374531	1.42651
Timm8a1;Timm8a2	2.49417	0.0375305	1.42562
Ezr	2.50622	0.0377613	1.42295
M85	-1.8124	0.0387534	1.41169
M38	-1.998	0.0387534	1.41169
Procr	4.75192	0.0387534	1.41169
Cpne1	1.8557	0.0387534	1.41169
Ypel5	2.66009	0.0399397	1.39859
Syncrip	1.71882	0.0404428	1.39316
Mrpl40	1.57748	0.0406356	1.39109
Hnrnpl	1.61166	0.0406356	1.39109
Rbmxl1	1.56932	0.0406356	1.39109
Cherp	2.33928	0.0412473	1.3846
Lsm3	2.21128	0.0412473	1.3846
Dtx3l	2.92875	0.0412473	1.3846
Dvl2	1.64487	0.0412473	1.3846
Afg3l2	2.3099	0.0412473	1.3846
Mrpl50	2.80722	0.0412473	1.3846
Mrpl27	3.76679	0.0412473	1.3846
Mrpl21	2.29275	0.0412473	1.3846
Dnajc10	1.51323	0.0422816	1.37385
Mrpl38	1.66296	0.0427317	1.36925
Nelfb	1.56279	0.0437471	1.35905
Ogdh	2.89835	0.0447337	1.34937
Znf148	2.27493	0.045393	1.34301
Loxl1	1.77292	0.0465005	1.33254
Mrpl49	2.58669	0.0474025	1.3242
Zfp62	4.28915	0.0475074	1.32324
Nup107	2.22626	0.0475074	1.32324
Hnrnpr	1.52404	0.049162	1.30837
Col1a1	-4.17479	0.051666	1.2868
Akap1	2.16134	0.053274	1.27348
Mrpl18	1.43117	0.053274	1.27348
Ppp4r2	1.63317	0.0546018	1.26279
Cpne3	4.08066	0.0546018	1.26279
Znf48	1.64154	0.0546319	1.26255
Cul7	2.13358	0.0546319	1.26255
Hnrnpd	2.0939	0.0551326	1.25859
Vamp3;Vamp2	1.80219	0.0551326	1.25859
Nfkb2	2.07364	0.0560788	1.2512
Fubp3	1.74187	0.0560788	1.2512
Sec16a	3.28911	0.0560788	1.2512
Trim27	1.69401	0.0560788	1.2512
Dmap1	2.27882	0.0562053	1.25022
Ttll12	2.06297	0.0565389	1.24765
M80	-1.48749	0.0568584	1.24521
Dpep2	1.68574	0.0568584	1.24521
Mrpl44	2.05005	0.0568584	1.24521
Dynll2	1.69497	0.0568584	1.24521
Akap8	1.73576	0.0568584	1.24521
Akap8l	2.12118	0.0589943	1.22919
Mrpl2	1.39356	0.0591248	1.22823
M46	-1.41385	0.0591248	1.22823
Gtf3c3	2.06003	0.0591248	1.22823
Nol9	1.94264	0.0591248	1.22823
L3mbtl3	3.84781	0.0591248	1.22823
Pgm1;Pgm2	1.77474	0.0591248	1.22823
Ranbp9	1.49695	0.0591649	1.22794
Ppp2r1a	1.4915	0.0595586	1.22506
Mrpl47	1.66977	0.0608648	1.21563
Dsp	4.87054	0.0611929	1.2133
Ict1	1.37673	0.0611929	1.2133
Snx2	1.75111	0.0630452	1.20035
Cdk4	1.94668	0.0643259	1.19161
Klhl9	1.95205	0.0647822	1.18854
Ganab	1.41047	0.0647822	1.18854
St5	1.73134	0.0658854	1.18121
Zfp36l2	1.97211	0.0663758	1.17799
Pfas	1.5789	0.0670761	1.17343
Pabpn1;Gm20521	1.89823	0.0671532	1.17293
Eif5	2.04212	0.0671532	1.17293
Hnrnpab	1.31053	0.0678706	1.16832
Arhgap21	1.89228	0.0680698	1.16705
Nup98	1.92589	0.0680698	1.16705
Dnajc11	3.57799	0.0680698	1.16705
Nomo1	1.93908	0.0680698	1.16705
Ptcd1	1.97267	0.0680698	1.16705
Eif3c	1.37545	0.0680698	1.16705
Rbm7	1.37571	0.0680698	1.16705
Acaa2	1.84966	0.0694945	1.15805
Hnrnpd	1.358	0.0706818	1.15069
Tuba4a	3.50493	0.0711779	1.14766
Safb	2.23621	0.0711779	1.14766
Mrpl4	1.35758	0.0715172	1.14559
Srsf9	1.61954	0.0740353	1.13056
Mrpl32	1.25769	0.0745041	1.12782
Psmd1	1.36372	0.0755309	1.12188
Spice1	1.91794	0.0766501	1.11549
Eral1	1.77166	0.0766501	1.11549
Ftsj3	2.21787	0.0766501	1.11549
Jup	3.47416	0.0769061	1.11404
Hspa4l	2.74035	0.0769718	1.11367
Eif3d	1.41193	0.078545	1.10488
Ncoa5	1.72174	0.0792192	1.10117
Kank2	1.95147	0.0800136	1.09684
Nedd4l	1.57747	0.0805808	1.09377
Slfn9	3.41602	0.0811639	1.09064
Limd2	2.299	0.0825372	1.08335
Enpp3	3.28108	0.0829835	1.08101
Cep55	3.26782	0.083769	1.07692
Lonp1	3.10743	0.0859064	1.06597
Mre11a	3.21894	0.0874556	1.05821
Ptprk	3.20445	0.0884259	1.05342
Sars2	3.19576	0.0888552	1.05132
Cdc73	1.38926	0.089962	1.04594
Hspb1	3.17155	0.0903996	1.04383
Itpr1	1.75776	0.0907157	1.04232
Tnks1bp1	2.05804	0.0932719	1.03025
Mrpl39	2.31337	0.0935392	1.02901
Mrpl22	1.17652	0.0935859	1.02879
Nedd4	1.14136	0.0946912	1.02369
M86	-1.2937	0.0952969	1.02092
Pkp1	3.08494	0.0964042	1.0159
Ctsb	1.65781	0.0969239	1.01357
Vta1	-1.17765	0.0969239	1.01357
Crabp2	3.05717	0.0981565	1.00808
Dtx2	2.53067	0.0984042	1.00699
Cpt1a	-1.62223	0.0992627	1.00321
Ppp2ca	1.16037	0.100972	0.9958
Cct7	1.10289	0.101286	0.994449
Wdr3	1.21111	0.101711	0.992634
Fat1	-1.20694	0.10408	0.982632
U2surp	1.5291	0.10408	0.982632
Llgl1	1.88236	0.106282	0.973539
Htra2	1.15502	0.106737	0.971686
Nup88	2.93903	0.107647	0.967997
Lgals9	-1.20729	0.113389	0.94543
Gigyf2	-1.1963	0.113389	0.94543
Khdrbs1	1.13814	0.113389	0.94543
Dixdc1	2.87348	0.113389	0.94543
Pygb	1.50385	0.113389	0.94543
Cul2	1.1823	0.113389	0.94543
Gng10	2.11898	0.115454	0.93759
Arfgap2	1.5666	0.116039	0.935395
Top2a	-1.20235	0.116696	0.932945
Arpc1a	-1.44704	0.116696	0.932945
Rap1a	1.82457	0.117083	0.931507
Chmp5	-1.20943	0.117568	0.929711
Sumo2	2.79911	0.119994	0.920842
Eif3h	1.06833	0.119994	0.920842
Tfe3	-1.62504	0.121346	0.915974
Stmn1	1.83055	0.121885	0.91405
Chmp1b2	-1.08481	0.121885	0.91405
Polb	-1.09518	0.12201	0.913605
Thoc2	-1.9118	0.125778	0.900395
M104	-1.50461	0.126189	0.898977
Sipa1	2.68407	0.126189	0.898977
Mydgf	1.51088	0.126189	0.898977
Ftl1;Ftl2	2.15638	0.126532	0.897799
Hdac5	2.09046	0.126635	0.897447
Cd81	1.4921	0.126635	0.897447
Cct6a	1.06623	0.126635	0.897447
Atp5l	1.78149	0.126635	0.897447
Mrpl3	1.67081	0.129882	0.886452
Runx1	-1.11066	0.131069	0.8825
Nnt	2.67802	0.131069	0.8825
Tkt	1.24503	0.131174	0.882151
Mrpl23	2.05321	0.132763	0.876922
Uso1	2.09337	0.132867	0.876584
Chmp2a	-1.30772	0.133176	0.875575
Aif1l	2.63581	0.133876	0.873297
Rrbp1	-1.33769	0.133876	0.873297
Ahctf1	-1.5622	0.133876	0.873297
Plekho2	2.63999	0.133876	0.873297
Hyou1	1.19181	0.133876	0.873297
Golgb1	1.4495	0.134378	0.871672
Elmsan1	2.61628	0.135362	0.868504
Cp	1.40965	0.135362	0.868504
Usmg5	2.61884	0.135362	0.868504
Stil	-1.24493	0.136949	0.86344
Pcdh7	2.1636	0.137079	0.863029
Tpt1	2.48373	0.13823	0.859397
Rpa1	2.6304	0.13823	0.859397
Nup85	2.06949	0.13823	0.859397
Eif3b	1.01025	0.139424	0.855661
Ppid	1.2935	0.139424	0.855661
Sod2	1.12969	0.139506	0.855409
Cct8	0.977489	0.139506	0.855409
Wwp2	2.55349	0.140771	0.851485
Ppp2r1b	1.64496	0.140771	0.851485
Cct5	0.974025	0.141283	0.849911
Pwp1	-1.07879	0.141283	0.849911
Mtfr1	2.54283	0.141283	0.849911
Psmb2	2.53564	0.142123	0.847336
Ubl5	1.55992	0.143616	0.842797
Vcam1	-2.90351	0.14494	0.838811
Coa3	2.5109	0.145296	0.837746
Gtf3c5	2.50635	0.145678	0.836607
2026-09-08	1.69406	0.146083	0.8354
Dlat	1.00878	0.146083	0.8354
Fbxo21	1.6875	0.146083	0.8354
Exoc2	1.44874	0.146083	0.8354
Tfg	2.49558	0.146083	0.8354
Cse1l	1.6402	0.150274	0.823117
Arpc4	-0.948887	0.154611	0.810759
Dnajc7	1.45188	0.156802	0.804648
Ankrd44	2.99794	0.156802	0.804648
Hk1	1.38473	0.156802	0.804648
Ddx31	1.2983	0.156802	0.804648
Map1lc3b	2.87127	0.156802	0.804648
Mrpl1	1.17214	0.158832	0.799062
Cda	-1.0047	0.160494	0.794541
Col1a2	-2.60527	0.160494	0.794541
Uba2	1.40223	0.162206	0.789933
Ipo5	1.43334	0.16222	0.789897
Bst2	-2.10142	0.16222	0.789897
Las1l	2.10805	0.162859	0.788188
Ctu1	-2.37418	0.162859	0.788188
Mrpl24	1.54449	0.162908	0.788057
Ehd2	-1.09194	0.162962	0.787915
Pold1	2.36512	0.163354	0.78687
Eif3l	0.908412	0.165227	0.781918
Zfp36l1	-1.02877	0.165537	0.781106
Sec13	0.908173	0.168844	0.772514
Wdr1	1.22255	0.169945	0.769692
Tsg101	2.32644	0.169945	0.769692
Safb2	2.32057	0.169945	0.769692
Ndufa13	1.15836	0.169945	0.769692
Cpsf2	1.64785	0.170415	0.768492
Rnh1	0.956959	0.171197	0.766504
Cct4	0.921153	0.171988	0.764502
Kif20b	2.30284	0.171988	0.764502
Igsf8	1.37558	0.171988	0.764502
Wibg	-0.911514	0.172424	0.763402
Dhx36	1.48008	0.173676	0.76026
Nucks1	-2.28577	0.174121	0.759148
Aars	1.44122	0.174727	0.757641
Cpeb4	2.27708	0.175209	0.756444
Trim26	1.36755	0.175382	0.756015
M116	-1.19916	0.175773	0.755047
Pfdn6	0.883392	0.176365	0.753587
Cox7a2l	2.04881	0.179561	0.745788
Trim28	0.941042	0.179856	0.745074
Lgals1	1.13205	0.180886	0.742594
m142	-1.27137	0.181585	0.740919
Tle4	-0.935756	0.186637	0.729002
Sf3a1	2.03436	0.186999	0.728161
Huwe1	0.865933	0.188363	0.725003
Anxa8	2.19422	0.188905	0.723756
Rbm15b	2.19376	0.188905	0.723756
Dnajb12	1.111	0.188905	0.723756
Vrk3	-1.16095	0.188905	0.723756
Rpl22l1	-0.869798	0.188905	0.723756
Tax1bp3	1.29152	0.188905	0.723756
Macf1	2.18888	0.189013	0.723508
Saal1	2.18385	0.189847	0.721597
Fmnl2	1.6195	0.194877	0.710239
Lamtor3	2.34381	0.194877	0.710239
Mmp14	2.02702	0.194877	0.710239
Larp1	0.850893	0.194877	0.710239
Noa1	1.85249	0.194877	0.710239
Ap3b1	2.15993	0.194877	0.710239
Top3b	2.15236	0.194877	0.710239
Fbln2	2.7623	0.195522	0.708803
Cct3	0.842425	0.195522	0.708803
Hmgcs1	1.2224	0.195522	0.708803
Ppap2b	0.86784	0.197005	0.705522
Chmp3	-1.35449	0.197005	0.705522
Cox20	0.853719	0.197596	0.704222
Ckmt1	2.12889	0.197813	0.703744
Bag6	2.12497	0.198414	0.702427
Top2b	-1.61151	0.198468	0.702309
Nutf2	2.11718	0.198562	0.702104
Mcm6	1.38888	0.198562	0.702104
Hras	1.26111	0.198562	0.702104
Gid8	1.2324	0.198562	0.702104
Aldh1l2	2.1125	0.19888	0.70141
Lars	1.82212	0.199183	0.700748
M89	-1.40533	0.199681	0.699663
Nexn	2.10073	0.19972	0.699578
Cdk11b	2.10308	0.19972	0.699578
Mgst3	2.10121	0.19972	0.699578
Sdc4	0.83796	0.200114	0.698723
Mthfd1l	1.69092	0.200114	0.698723
Gemin5	-1.09886	0.200574	0.697725
Srfbp1	-0.915268	0.204327	0.689674
Atl2	1.1772	0.204819	0.688629
Ifit1	2.06662	0.206222	0.685665
Prpf6	1.00836	0.206222	0.685665
Pex6	-0.82251	0.206222	0.685665
Esf1	2.0623	0.206535	0.685006
m39	-2.03791	0.210958	0.675805
M84	-1.16415	0.210958	0.675805
Epha2	1.53291	0.210958	0.675805
Haus6	2.04248	0.210958	0.675805
Cyc1	1.76986	0.210958	0.675805
Gpc1	1.25984	0.210958	0.675805
Usp5	1.28919	0.211051	0.675612
Nkrf	2.0251	0.213966	0.669656
M32	-1.43003	0.21624	0.665064
Eif3f	0.828797	0.21665	0.66424
Usp7	0.988988	0.219819	0.657936
Snrpe	1.15078	0.219873	0.657829
Utp14a	0.898335	0.219873	0.657829
Sssca1	1.15132	0.222065	0.65352
Gnao1	1.52942	0.224697	0.648404
m31	-0.946521	0.22561	0.646641
Lpcat1	1.24279	0.226017	0.64586
Rhoc	0.938411	0.226017	0.64586
Tubgcp2	1.96974	0.226428	0.645069
Tex10	1.2423	0.22718	0.64363
Exoc7	1.95866	0.229177	0.639829
Nt5c2	1.95344	0.230458	0.637408
Cdc40	0.988976	0.231509	0.635433
Ppat	1.94504	0.232324	0.633906
Zfr	1.58091	0.232389	0.633785
Ppia	0.824965	0.233024	0.632599
Traf7	1.93521	0.233631	0.631469
Dlst	0.912049	0.233631	0.631469
Rala	0.884303	0.233888	0.630993
Picalm	1.33275	0.233951	0.630875
Cpsf3	0.784585	0.235107	0.628734
Arhgap42	2.67713	0.237036	0.625186
Uggt1	-2.41695	0.237036	0.625186
Fbxo38	1.12885	0.237036	0.625186
Eif3k	1.40446	0.237036	0.625186
Strn3	1.90962	0.23809	0.623259
Rap2c	1.09457	0.23809	0.623259
Eif3g	1.01846	0.239111	0.621401
Sec23ip	-0.8259	0.239144	0.62134
Trim29	1.90202	0.239144	0.62134
Manf	1.24418	0.239253	0.621143
Znf512	1.88477	0.244517	0.611692
Parp3	-1.15494	0.247251	0.606863
Rnf213	-1.63974	0.247562	0.606316
Klhl12	-1.87168	0.247599	0.606251
Clca3a1;Clca3a2	1.87093	0.247599	0.606251
Sdha	0.843212	0.248229	0.605147
Sp1	1.23851	0.249795	0.602417
Avil	1.85786	0.249898	0.602238
Hspg2	1.85841	0.249898	0.602238
Prpf38b	1.65669	0.249898	0.602238
Fkbp10	0.927665	0.2501	0.601886
Pacsin2	1.76281	0.2501	0.601886
Ssh2	-0.888247	0.250355	0.601445
Snrpc	1.08358	0.250355	0.601445
Vps33a	1.8489	0.250355	0.601445
Sema7a	1.84824	0.250355	0.601445
Tcp1	0.7662	0.250752	0.600756
Lrch4	1.10377	0.250752	0.600756
Pitrm1	2.0183	0.250968	0.600382
Prdx6	0.888882	0.252873	0.597097
Apex1	0.819242	0.25458	0.594176
Mepce	1.05415	0.25458	0.594176
Ablim1	-1.65983	0.255154	0.593198
Txndc5	-0.866732	0.257184	0.589755
Mcm4	2.12208	0.257184	0.589755
Rad23b	1.50955	0.257524	0.589182
Ofd1	1.80908	0.260058	0.58493
Prrc2c	-1.04988	0.262327	0.581157
Snw1	0.798416	0.262327	0.581157
Rexo4	-0.797795	0.262327	0.581157
Cggbp1	0.909417	0.262501	0.580868
Ten1	1.13977	0.265157	0.576496
Dhx30	0.854325	0.267	0.573489
Prpsap1	1.09617	0.267	0.573489
Nasp	1.08009	0.267	0.573489
Ubxn7	1.14958	0.267	0.573489
Sptlc2	1.77897	0.267	0.573489
Ddx3x;D1Pas1	0.720683	0.267	0.573489
Scrib	1.21107	0.267	0.573489
Ppp1r10	0.76442	0.267	0.573489
Rtkn	-0.721285	0.267	0.573489
Slc1a5	1.03925	0.267	0.573489
Hnrnpc	0.899863	0.267	0.573489
M36	-1.06574	0.267029	0.573441
Basp1	-0.75205	0.267029	0.573441
Mesdc2	1.08472	0.26704	0.573423
Prpf3	-1.14531	0.26845	0.571137
Marcksl1	-1.01479	0.268554	0.570969
Ptgr1	1.35459	0.268554	0.570969
Polr1d	1.75418	0.270611	0.567655
Srm	1.21624	0.270705	0.567503
Ttc27	1.74412	0.273934	0.562354
Hmgb1	0.936732	0.274793	0.560994
2026-09-05	-1.11689	0.274793	0.560994
ie3	-0.939963	0.274793	0.560994
Nup93	1.44215	0.274793	0.560994
Gulp1	-0.811144	0.274793	0.560994
Il1rl1	1.73357	0.275297	0.560199
Ndufs6	1.73226	0.275328	0.56015
Abi1	1.0753	0.276815	0.55781
Tjp1	0.919688	0.276908	0.557664
M55	-1.10916	0.276908	0.557664
Stxbp1	1.72256	0.276908	0.557664
Ppp3ca	0.814565	0.276908	0.557664
Trio	1.71569	0.276908	0.557664
Slc25a24	0.831745	0.276908	0.557664
Atp1a1	0.715283	0.276908	0.557664
Ipo4	1.71746	0.276908	0.557664
Lap3	0.855866	0.276908	0.557664
Uqcrc1	0.733526	0.276908	0.557664
Nub1	1.71207	0.277303	0.557045
Fkbp2	0.946269	0.277303	0.557045
Hdgfrp2	0.758395	0.277303	0.557045
Galnt2	1.06304	0.278005	0.555948
Kirrel	1.47073	0.278005	0.555948
Nedd1	1.08379	0.28071	0.551742
H2afv;H2afz	0.767577	0.281521	0.550489
Capzb	-0.791259	0.281521	0.550489
Plk1	1.50578	0.281521	0.550489
Fiz1	1.02626	0.281521	0.550489
Kif22	0.696677	0.282759	0.548584
Cbx5	-0.748882	0.282759	0.548584
Ikbkap	2.09318	0.282759	0.548584
Chmp1a	-1.95526	0.282759	0.548584
Nrn1	1.68457	0.282898	0.54837
Msrb3	0.99622	0.283033	0.548164
Med20;Gm20517	-1.01167	0.283033	0.548164
Cdv3	0.925028	0.284308	0.546211
Papss1	1.09892	0.284308	0.546211
Msh2	1.86802	0.286346	0.54311
Arhgap22	1.03203	0.288265	0.540207
Ube2g2	1.14016	0.288975	0.53914
Immt	0.756386	0.288975	0.53914
Col5a1	-1.76416	0.290941	0.536195
Atp6v1b2	-0.953027	0.29176	0.534974
Znf638;Zfml	-0.683158	0.292831	0.533384
Ebf2	1.6497	0.292831	0.533384
Clpp	1.64048	0.292831	0.533384
Slc2a1	1.64105	0.292831	0.533384
Psmd7	0.889378	0.292831	0.533384
Tax1bp1	0.987198	0.292831	0.533384
Pan3	-0.812068	0.292831	0.533384
Rab11fip5	1.54135	0.292831	0.533384
Npm3	0.719157	0.292831	0.533384
Ilf2	0.707388	0.292831	0.533384
Wdr46	0.839493	0.292831	0.533384
Uqcc2	1.63667	0.292875	0.533318
Psmg4	1.63709	0.292875	0.533318
Parp9	1.25548	0.292875	0.533318
Alad	1.52267	0.294176	0.531393
Snrpg	1.29198	0.294176	0.531393
Hnrnpk	0.709487	0.294889	0.530341
Tcof1	-0.916332	0.296954	0.52731
Mgea5	1.35644	0.296954	0.52731
Btf3l4	1.61927	0.298262	0.525402
Samd4a	-0.696603	0.298539	0.524999
C530008M17Rik;Kiaa1211	1.58043	0.298684	0.524787
Srrm1	0.852662	0.298684	0.524787
Lta4h	1.27272	0.298684	0.524787
Prrc2a	-0.754723	0.298684	0.524787
Usp15	1.10879	0.298684	0.524787
Arl6ip5	1.60964	0.298684	0.524787
Tcaf2	1.61156	0.298684	0.524787
Chaf1b	0.947691	0.298684	0.524787
Psmg1	0.768656	0.298684	0.524787
Dctn3	-0.724613	0.298684	0.524787
Lgals3bp	-1.98985	0.299639	0.523401
Znf326;Zfp326	1.69072	0.302023	0.51996
Ptpmt1	1.59587	0.302023	0.51996
Islr	1.59491	0.302023	0.51996
Bckdhb	0.909416	0.302023	0.51996
Actr2	-0.755955	0.302532	0.519229
Pspc1	-1.34547	0.302532	0.519229
Pomgnt2	1.06547	0.303292	0.518139
Stau2	-0.888312	0.303292	0.518139
Twist2	-0.701983	0.303668	0.517601
Syne2	2.36107	0.303668	0.517601
M50	-0.883234	0.303668	0.517601
Usp39	0.707966	0.303668	0.517601
Arhgap11a	-0.668005	0.303668	0.517601
Sdhb	0.793369	0.303668	0.517601
Riok2	1.39155	0.303668	0.517601
Sec61b;Gm10320	-1.15226	0.303668	0.517601
Jmy	1.45561	0.303668	0.517601
Mtmr2	1.16441	0.30445	0.516484
Filip1l	0.882821	0.304997	0.515705
Mllt4	0.994973	0.304997	0.515705
Sipa1l3	0.76673	0.304997	0.515705
Pla2g4a	1.1966	0.304997	0.515705
Chchd1	0.711851	0.304997	0.515705
Phgdh	-0.826092	0.304997	0.515705
Dek	-0.823081	0.304997	0.515705
Chmp2b	-1.5648	0.304997	0.515705
Anln	1.46545	0.304997	0.515705
Vwa5a	1.57338	0.304997	0.515705
Pmvk	1.56358	0.305119	0.515531
Ppig	1.56	0.305958	0.514338
Prrc2b	-0.661378	0.305958	0.514338
Magt1	-0.678545	0.307294	0.512446
Acadm	-1.55548	0.307294	0.512446
Rufy1	1.55348	0.307833	0.511685
Mrpl48	0.673008	0.308082	0.511334
Specc1l	0.746423	0.309031	0.509998
Map7d1	-0.715997	0.309031	0.509998
Cbx4	1.54489	0.310322	0.508187
Cacna2d1	0.771933	0.311015	0.507218
Mib1	1.17011	0.311015	0.507218
Fyttd1	-0.672586	0.311015	0.507218
Ccdc77	1.53973	0.311015	0.507218
Med4	-1.53729	0.311532	0.506497
Ascc1	1.53685	0.311532	0.506497
Znf771	0.668942	0.311898	0.505987
Synpo	0.636563	0.311989	0.505861
Chtf8	-0.69539	0.312454	0.505214
Traf3	-0.800714	0.313004	0.504451
Cav2	1.14677	0.313724	0.503453
Pebp1	1.03434	0.314759	0.502022
Ccdc50	1.51915	0.316556	0.499549
Tpm2	-0.775434	0.316556	0.499549
Dynll1	0.670968	0.316556	0.499549
Nde1	1.5185	0.316556	0.499549
Obfc1	0.671938	0.318581	0.49678
Dab2	0.644632	0.318805	0.496475
Atox1	1.51049	0.319196	0.495942
Tulp3	1.50753	0.319806	0.495114
Heatr3	0.902452	0.319806	0.495114
Crebbp	-0.666975	0.319836	0.495073
Jund	1.50557	0.319872	0.495024
Kiaa0753;4933427D14Rik	1.5042	0.320119	0.494689
Rassf8	0.627287	0.320799	0.493767
Smarca5	-0.647591	0.320799	0.493767
Rbm12b1	1.49974	0.321069	0.493402
Snx12	1.49127	0.324838	0.488333
Naca	0.756093	0.324838	0.488333
Gng7	0.624715	0.324838	0.488333
Actn1	0.728003	0.324838	0.488333
Atp2b1	0.914142	0.325022	0.488087
Fhdc1	1.48645	0.325022	0.488087
Pwp2	1.21136	0.325022	0.488087
Klc1	0.933742	0.326578	0.486013
Rps3a	-0.626331	0.326578	0.486013
Uqcrh	0.7249	0.326578	0.486013
Rmdn3	1.47879	0.326578	0.486013
Ipo11	1.48079	0.326578	0.486013
Nenf	-0.869506	0.326578	0.486013
Mkln1	1.04719	0.328042	0.48407
Lbr	0.869737	0.328042	0.48407
Trim47	1.13749	0.328042	0.48407
Myo9b	-1.13804	0.328101	0.483992
Luc7l2	-0.883913	0.328101	0.483992
Ndufa5	0.660188	0.328101	0.483992
Zfp655	1.08754	0.328101	0.483992
Suclg1	-0.707404	0.329793	0.481759
Tor1aip1	1.23827	0.329817	0.481728
Lrp1	0.847042	0.33052	0.480803
Dnttip2	0.956887	0.330784	0.480455
m17	-0.642147	0.33084	0.480382
M98	-0.703163	0.33084	0.480382
Cpt2	1.45158	0.33084	0.480382
Adk	1.45404	0.33084	0.480382
Stx11	-0.926255	0.33084	0.480382
Colgalt1	0.764307	0.33084	0.480382
Tada3	1.45724	0.33084	0.480382
Eif3m	0.609091	0.33084	0.480382
Rrp7a	-0.890888	0.33084	0.480382
Rpf2	-0.630307	0.33084	0.480382
Ncdn	1.45339	0.33084	0.480382
Msn	0.673859	0.330893	0.480312
Acadl	0.696213	0.330893	0.480312
Upf3b	-0.656605	0.330893	0.480312
Ptms	1.44378	0.332904	0.477681
Acot9;Acot10	0.939894	0.332904	0.477681
Dbi	1.51921	0.333302	0.477163
Mrpl10	-1.44169	0.333302	0.477163
Ankhd1	-1.00813	0.333442	0.47698
Anp32e	0.721327	0.335783	0.473941
Ppl	1.43329	0.336607	0.472877
Antxr1	1.43092	0.337125	0.47221
Scarf2	-1.50106	0.337125	0.47221
Txlna	1.22853	0.337125	0.47221
Snrpb2	0.679521	0.337487	0.471743
Dnajb1	-1.42788	0.337487	0.471743
Nckap1	0.848626	0.338659	0.470237
Trp53bp2;Tp53bp2	1.42188	0.338941	0.469876
Pafah1b1	0.650268	0.338941	0.469876
Plcd3	1.63291	0.338941	0.469876
Ndel1	1.41875	0.340327	0.468104
Gys1	1.41785	0.340372	0.468047
Csnk2a2	0.59279	0.340521	0.467857
Mcm2	1.81749	0.340521	0.467857
Selh;2700094K13Rik	2.01517	0.340521	0.467857
Gart	0.672562	0.340521	0.467857
Rrp1b	-0.732776	0.340521	0.467857
Mrps30	0.674036	0.340521	0.467857
Pak1ip1	-0.654548	0.340521	0.467857
Cwc22;Gm13695;Gm13697	1.41106	0.340522	0.467855
Pacs1	1.40972	0.340845	0.467444
Anxa11	1.40733	0.341801	0.466226
Nudcd1	1.4032	0.34382	0.463669
m166	0.795643	0.344244	0.463134
Zfp691;Znf691	-1.39605	0.346238	0.460625
Tradd	-1.3961	0.346238	0.460625
Prr11	-0.682228	0.346238	0.460625
Tsfm	1.39462	0.346624	0.460142
Exosc4	0.929884	0.346704	0.460041
Zc3h18	0.631949	0.347036	0.459626
Rasal2	-0.822473	0.350362	0.455484
Ola1	1.38612	0.350362	0.455484
Erap1	1.38463	0.350362	0.455484
Arhgap1	1.37412	0.351571	0.453987
Helz2	-0.814289	0.351571	0.453987
m166.5	-0.826648	0.351571	0.453987
Ctbp2	1.32264	0.351571	0.453987
Nploc4	1.38162	0.351571	0.453987
Cycs	1.16521	0.351571	0.453987
Uap1l1	0.682622	0.351571	0.453987
Mafk	-1.38032	0.351571	0.453987
Dcaf8	0.811671	0.351571	0.453987
Nol6	-0.782015	0.351571	0.453987
Plrg1	-0.580153	0.351571	0.453987
Ndufb4	0.636924	0.351571	0.453987
Chmp4b	-0.611985	0.351571	0.453987
Plec	0.676606	0.351571	0.453987
Acbd3	0.605126	0.3517	0.453828
Cobll1	1.17309	0.354564	0.450306
Poldip2	-0.661218	0.354564	0.450306
Uqcrc2	0.660571	0.354564	0.450306
Tgm1	1.35573	0.355814	0.448777
Srxn1	1.35516	0.355814	0.448777
Hnrnpdl	0.628859	0.355814	0.448777
Ddx23	1.31147	0.355814	0.448777
Knop1	-0.882328	0.355814	0.448777
Tex2	-0.581775	0.355814	0.448777
Cdc42bpb	-0.708818	0.355814	0.448777
Sec24b	0.947358	0.355814	0.448777
Wrap53	1.3174	0.355814	0.448777
m139	0.924332	0.357058	0.447262
Aldh7a1	-0.64641	0.357808	0.44635
Mki67	-0.626687	0.358408	0.445622
Man2c1	1.3446	0.358408	0.445622
Runx2	-0.797233	0.358408	0.445622
Pnkp	-0.692048	0.358408	0.445622
Cnn2	-0.733886	0.358408	0.445622
Acsl5	1.34758	0.358408	0.445622
Pfdn5	0.827461	0.358408	0.445622
Sh3pxd2b	-0.600101	0.359463	0.444345
Git1	1.34112	0.359463	0.444345
Ccdc137	-0.913868	0.359463	0.444345
Map1s	-0.801949	0.360331	0.443299
Ncbp1	0.58251	0.360784	0.442753
Fubp1	1.07852	0.361672	0.441685
Trim25	-0.615687	0.362493	0.4407
Ppp1r12b	-0.594233	0.362493	0.4407
Senp3	1.04823	0.362493	0.4407
Rpl38	1.07528	0.362493	0.4407
Mcc	1.3298	0.362548	0.440634
Idi1	1.32776	0.363018	0.440071
Stambp	-1.32762	0.363018	0.440071
Isg20l2	-0.750106	0.365503	0.437109
Flot2	0.604675	0.365503	0.437109
Mtfr1l	-0.612202	0.365536	0.43707
Eif6	0.574301	0.36562	0.436971
Vbp1	0.887475	0.365733	0.436836
Pdpk1	1.18782	0.366287	0.436179
Psmb1	0.635958	0.366287	0.436179
Fkbp4	0.67241	0.366287	0.436179
Rps26	0.634944	0.366287	0.436179
Hnrnpa3	0.621458	0.366287	0.436179
Eprs	-1.04998	0.366287	0.436179
Rgs19	-0.663634	0.366465	0.435968
Slc25a10	-0.587199	0.368315	0.433781
Nmt1	0.592438	0.369781	0.432055
Ngdn	-0.758768	0.369781	0.432055
Mars	0.633743	0.37004	0.431751
M94	-0.641598	0.37004	0.431751
Dnajb11	-0.553497	0.370304	0.431441
Trappc2l	-0.782533	0.370304	0.431441
Paip1	0.656074	0.370495	0.431218
Ddost	0.614863	0.37149	0.430053
Mafg	-0.818358	0.37149	0.430053
Eif3e	0.603027	0.37149	0.430053
Txndc17	1.29557	0.372943	0.428357
Alcam	0.971061	0.373133	0.428137
Hspb8	0.624523	0.373871	0.427279
Rab34	0.86731	0.375911	0.424915
Hmgb2	0.916801	0.375911	0.424915
Ssh1	0.602389	0.375911	0.424915
Znf281	1.28634	0.375911	0.424915
Rpp14	1.14652	0.375911	0.424915
Pfkl	0.610288	0.376597	0.424123
Ebna1bp2	-0.659034	0.376597	0.424123
Banf1	0.912588	0.377265	0.423354
Gstp1	0.834239	0.377265	0.423354
Vps4b	-0.659045	0.377311	0.423301
Hspa4	0.556875	0.378954	0.421414
Got2	0.765358	0.379032	0.421324
Trove2	1.13228	0.379503	0.420785
Rplp1	0.856996	0.379503	0.420785
Rtn4	0.759269	0.379503	0.420785
Mtpap	-0.558813	0.379503	0.420785
Slirp	-0.574222	0.379503	0.420785
Ttc9c	1.27103	0.380311	0.419861
Mcm7	0.611015	0.381004	0.419071
Trmt2a	1.26785	0.3812	0.418847
Cirbp	0.676697	0.3812	0.418847
Rpl37a	-0.641344	0.382851	0.41697
Tubgcp4	1.26449	0.382851	0.41697
Arl6	1.26228	0.383586	0.416138
Tefm	-1.02535	0.383892	0.415791
Vps53	2.61434	0.385336	0.414161
Rps16	-0.560861	0.385336	0.414161
Gjc1	1.4242	0.385336	0.414161
Sf3b3	0.591485	0.385336	0.414161
Pop7	1.2551	0.385336	0.414161
Anp32b	0.690276	0.385336	0.414161
Nop14	0.746757	0.386005	0.413407
Anp32a	0.765865	0.386107	0.413292
Tpm1	-0.573051	0.386107	0.413292
Tle3	-0.590222	0.386107	0.413292
Trub2	0.801256	0.386107	0.413292
Rnf11	1.22052	0.386391	0.412974
Hnrnpa3	0.543408	0.38736	0.411885
Vamp4	0.75383	0.38736	0.411885
Taldo1	0.606074	0.389286	0.409731
Pld2	1.1757	0.389422	0.409579
Capn5	1.1719	0.390658	0.408203
Cdc37	0.601528	0.390658	0.408203
Ndufa2	1.45212	0.390658	0.408203
Sdcbp	0.681729	0.390697	0.40816
Cul4a	0.61586	0.390697	0.40816
Xpo5	0.823377	0.392115	0.406587
Pkm	0.530892	0.392337	0.406341
Kpna3	1.02438	0.392932	0.405683
Erbb2ip	0.530357	0.394045	0.404454
Emc1	1.2301	0.394045	0.404454
Bad	1.22767	0.39513	0.40326
Dgcr6	-1.22438	0.39707	0.401133
Nop16	-0.601036	0.397209	0.400981
Cyfip1	0.782454	0.397209	0.400981
Bri3bp	1.288	0.397209	0.400981
Spr	0.564662	0.397209	0.400981
Exosc7	1.2218	0.397209	0.400981
Tceb2	0.530606	0.399107	0.39891
Ago1	1.36271	0.399906	0.398042
Eif2ak2	-1.11767	0.399906	0.398042
Znf598	1.21414	0.400362	0.397547
Anxa6	0.529419	0.400823	0.397047
Calm3	0.663917	0.400823	0.397047
Surf6	-0.678991	0.400823	0.397047
Ctnnbl1	1.14169	0.400823	0.397047
Pbdc1	-0.746543	0.400823	0.397047
Tmed2	0.570537	0.401722	0.396074
Krit1	-0.573331	0.401941	0.395838
Agps	1.20683	0.40202	0.395752
Aldoa;Aldoart1	0.560516	0.402447	0.395292
Cdc42bpa	1.23385	0.402799	0.394912
Cct2	0.593526	0.402799	0.394912
Csde1	0.55012	0.402799	0.394912
Fn3krp	1.20029	0.404559	0.393018
Rbm28	-0.546878	0.406707	0.390719
Lrch2	0.843935	0.407021	0.390383
Gtpbp4	1.07161	0.407021	0.390383
Ppil4	-0.61663	0.407021	0.390383
Fbxl20	1.19422	0.407021	0.390383
Clic1	0.546431	0.40802	0.389318
Matn2	1.18801	0.409914	0.387307
Cnot2	1.12492	0.409914	0.387307
Dhx33	1.18762	0.409914	0.387307
Sod1	0.539045	0.410813	0.386355
Pck2	0.780566	0.411728	0.38539
Tle1	-0.559102	0.411728	0.38539
Dnajc25	1.18153	0.411749	0.385367
Cd44	-0.528153	0.411749	0.385367
Trnt1	1.1819	0.411749	0.385367
Ewsr1	0.738694	0.411969	0.385136
Spty2d1	-1.18062	0.411969	0.385136
Lsm4	1.32197	0.411969	0.385136
Thoc6	-0.582806	0.414587	0.382385
Sipa1l1	0.554826	0.414969	0.381985
Khsrp	0.517818	0.416737	0.380138
Hnrnph1	0.616314	0.416737	0.380138
Tes	0.709787	0.416737	0.380138
Snrpd1	0.596448	0.416737	0.380138
Srsf3	0.518515	0.416737	0.380138
Mapre1	0.773053	0.416737	0.380138
Otud4	1.03897	0.416995	0.379869
Mut	-0.698675	0.416995	0.379869
Serpinh1	-0.577493	0.416995	0.379869
Pcolce	-0.802897	0.416995	0.379869
Ogt	1.22822	0.416995	0.379869
Cwf19l1	1.16313	0.416995	0.379869
Pom121	0.698718	0.416995	0.379869
Nifk	-0.62849	0.416995	0.379869
Fam76a	-0.696462	0.416995	0.379869
Gnas	-0.513942	0.417445	0.379401
Luc7l	-0.785155	0.417445	0.379401
Prkra	-0.715914	0.418013	0.378811
Hnrnpa2b1	0.543624	0.41937	0.377403
Urgcp	1.15557	0.420195	0.376549
Anxa4	0.497653	0.42378	0.372859
Psmd6	0.655203	0.42378	0.372859
Abcd3	0.880903	0.423856	0.372781
Pkm	0.511822	0.42389	0.372747
Trip6	-0.557964	0.424834	0.371781
M54	-0.762739	0.425591	0.371007
Hnrnph2	0.65851	0.426774	0.369802
Eif2b4	1.14001	0.428839	0.367705
Nat2	-1.13765	0.429094	0.367448
Xpnpep1	1.18499	0.429094	0.367448
Rnmtl1	0.716837	0.429094	0.367448
Stip1	0.497467	0.429094	0.367448
Tdrd3	-0.676297	0.429094	0.367448
Tpx2	0.571968	0.43049	0.366037
Cox6b1	0.504815	0.43049	0.366037
Ap2b1	0.525016	0.43049	0.366037
Ap2a1	0.641798	0.430628	0.365898
Frg1	-0.941425	0.432612	0.363901
Mrps36	0.510308	0.432642	0.363871
Ecd	-0.628376	0.432642	0.363871
Cops3	0.496542	0.432715	0.363798
Mettl17	1.12557	0.433949	0.362561
Ywhaq	0.571739	0.435015	0.361496
Rab14	0.548537	0.435015	0.361496
Ddx50	-0.55201	0.435015	0.361496
M44	-0.621655	0.435903	0.36061
Etf1	0.70318	0.435903	0.36061
Pak2	0.624314	0.435903	0.36061
Rps19	-0.572665	0.435903	0.36061
Cul1	0.549179	0.435903	0.36061
Csrp2	-0.532538	0.436522	0.359994
Ddx52	-0.806695	0.436522	0.359994
Pald1	0.646653	0.43929	0.357249
Ddah2	1.14834	0.43929	0.357249
Tcirg1	0.727762	0.439659	0.356884
Tra2b	0.528527	0.440122	0.356427
Idh3b	1.18146	0.440738	0.355819
Lrrc47	1.10655	0.442118	0.354462
Rps4x	-0.477676	0.442937	0.353658
Nae1	1.10421	0.443129	0.35347
Phf3	-0.616765	0.444179	0.352442
Dtnb	1.71051	0.444179	0.352442
P4ha2	-0.548404	0.444179	0.352442
Rgma	0.554554	0.444933	0.351706
Tars	0.503694	0.445363	0.351286
Mpst	-1.43781	0.445814	0.350846
Ssr3	1.09663	0.446207	0.350464
Arpc1b	-0.487262	0.447646	0.349066
Gpam	1.08957	0.449362	0.347403
Gigyf1	-0.498764	0.449362	0.347403
Ppil2	-0.508308	0.449362	0.347403
Mrpl46	0.599242	0.449362	0.347403
Letm1	0.953632	0.449362	0.347403
Pars2	-1.0884	0.449885	0.346898
Nucb1	1.08755	0.450138	0.346654
Ylpm1	0.50655	0.451841	0.345015
Sqrdl	0.497826	0.451842	0.345013
Fkbp3	0.792165	0.452953	0.343946
Trip4	1.08217	0.452953	0.343946
Lims1	-0.511366	0.453034	0.34387
Fn1	-1.01399	0.454081	0.342866
Cops6	0.689275	0.454854	0.342128
Eif5a;Eif5a2	0.725293	0.454975	0.342012
Dnm2	0.680019	0.456514	0.340546
BC027231	1.15594	0.456514	0.340546
Smap1	-0.649482	0.456514	0.340546
Rnmt	0.892186	0.456514	0.340546
Tmem55b	0.470577	0.457785	0.339338
Ptrh1	-0.489366	0.457904	0.339226
Npm1	-0.52146	0.458397	0.338758
Rpl18	0.799513	0.458456	0.338703
Tsen34	-0.529532	0.460117	0.337132
Prkcsh	0.488473	0.460117	0.337132
Copz1	0.566793	0.460385	0.336879
Ptbp3	-0.555337	0.460454	0.336814
Farsb	0.52576	0.460751	0.336533
Rpl29;Gm3550	-0.473083	0.461516	0.335814
Rps29	-0.580778	0.461516	0.335814
Nck1	1.06042	0.46231	0.335067
Aprt	0.553539	0.462386	0.334995
Ngrn	1.05926	0.462386	0.334995
Cmpk1	0.629	0.462518	0.334871
Ctsd	1.0558	0.462518	0.334871
Itpr3	0.47438	0.462518	0.334871
Xdh	0.601957	0.462518	0.334871
Serpinb6;Serpinb6a	-0.662456	0.462518	0.334871
Prkci	0.972843	0.462518	0.334871
Tpp2	0.510181	0.462518	0.334871
Fmnl3	1.19272	0.462518	0.334871
Timm21	0.633011	0.462518	0.334871
Bclaf1	-0.614776	0.462518	0.334871
Hnrnpu	0.513247	0.462518	0.334871
Sfxn3	-0.748292	0.462518	0.334871
Cox6c	0.507291	0.462518	0.334871
Ywhab	0.524547	0.462518	0.334871
Uqcrfs1	0.725717	0.462518	0.334871
Eif3i	0.50504	0.462518	0.334871
Kxd1;Uba52;Gm8797;Ubc;Ubb	-0.698023	0.46475	0.33278
Ndufs1	0.468444	0.46475	0.33278
Nup160	0.485858	0.46475	0.33278
Ap2s1	0.453803	0.46485	0.332687
Nt5c	0.485559	0.46485	0.332687
Polr2c	0.770055	0.464995	0.332552
	-0.460013	0.464995	0.332552
Ddx5	0.461423	0.464995	0.332552
Dcun1d3	-0.498772	0.464995	0.332552
Zdhhc5	-0.458922	0.464995	0.332552
Srrt	0.725254	0.464995	0.332552
Ndufs3	0.690602	0.464995	0.332552
Arhgef2	0.622019	0.466005	0.331609
Ppp2r5e	1.03906	0.466005	0.331609
Ptbp1	-0.460013	0.466005	0.331609
Lzts2	0.505342	0.466005	0.331609
Gatad2b	1.08271	0.466198	0.33143
Cops2	0.679522	0.466394	0.331247
Fam129b	1.09833	0.466488	0.331159
Rpa2	0.750025	0.466738	0.330927
Cald1	-0.754903	0.467101	0.330589
Aldh16a1	1.02173	0.467527	0.330194
Pgd	0.937137	0.467558	0.330165
Cbfb	-0.44848	0.468393	0.32939
Myl1;Myl3	-0.550878	0.468642	0.329159
Pls3	0.458987	0.468642	0.329159
Gas7	0.918177	0.468642	0.329159
Ms4a4d	1.03872	0.468642	0.329159
Kdm1a	1.02544	0.469257	0.328589
S100a10	0.638094	0.469257	0.328589
Rps14	-0.45492	0.469257	0.328589
Xpo1	0.60332	0.469257	0.328589
Gemin4	1.13548	0.469257	0.328589
Ppp1r18	0.510729	0.469257	0.328589
Gnl3	0.547829	0.469257	0.328589
Nup133	0.658179	0.469257	0.328589
Serpinb5	-1.02366	0.469469	0.328394
Fbxw11	-1.02205	0.470406	0.327527
Casc3	0.661799	0.470406	0.327527
Got1	0.657887	0.470714	0.327243
Traf2	-0.467665	0.470714	0.327243
Pag1	1.0712	0.470714	0.327243
Fermt2	0.912657	0.470714	0.327243
Ddx20	0.666842	0.470714	0.327243
Skp1	0.469157	0.470714	0.327243
Eif4a3;Gm8994	-0.44931	0.471065	0.326919
Zcchc11	-0.736793	0.471413	0.326599
Mlec	-0.45269	0.472947	0.325188
Gars	0.716399	0.472947	0.325188
Etfb	-0.511469	0.472947	0.325188
Ilf3	0.53393	0.472947	0.325188
Nmt2	0.919503	0.473784	0.32442
Hprt1	0.601555	0.473784	0.32442
Plod3	0.507149	0.473784	0.32442
m141	0.684991	0.474769	0.323517
Dld	0.463899	0.474769	0.323517
Nme1	0.453164	0.474769	0.323517
Elp3	0.894418	0.47492	0.32338
Smad3	1.00688	0.47492	0.32338
Smc3	0.540408	0.475822	0.322556
Ubl4a	0.538848	0.475906	0.322479
Txnrd1	0.631701	0.475906	0.322479
Tomm40	0.999984	0.479175	0.319506
Ccar1	0.999134	0.479504	0.319208
Cdc20	0.614295	0.480487	0.318318
Flnc	-0.572404	0.481858	0.317081
Casp8	0.476074	0.482089	0.316873
M45	0.823709	0.482089	0.316873
Rpl35a	-0.438631	0.482089	0.316873
Pdcd11	-0.994549	0.482089	0.316873
Tra2a	0.487848	0.483008	0.316046
Alkbh5	-0.432861	0.483008	0.316046
Iars	0.479209	0.483008	0.316046
Atad1	-0.550939	0.484317	0.31487
Eri1	-0.986806	0.485033	0.314229
Srsf7	0.438404	0.485033	0.314229
Rrp8	-0.471586	0.485033	0.314229
Timm13	0.436958	0.485338	0.313956
Cdk6	0.985763	0.485338	0.313956
Dus3l	0.454475	0.486835	0.312618
Ubap2	0.828224	0.486835	0.312618
Hsp90aa1	0.498898	0.486835	0.312618
Lmnb2	1.91237	0.486835	0.312618
Prkca	1.0045	0.486835	0.312618
Pgp	0.57253	0.486835	0.312618
Psmc3	0.450151	0.486864	0.312592
Rpl13	-0.518661	0.48749	0.312035
Snx33	0.539071	0.488133	0.311462
Taf15	1.18563	0.48826	0.311349
Hexim1	0.727021	0.489163	0.310546
Wdr53	-0.914821	0.489163	0.310546
Mrpl55	0.945113	0.490722	0.309164
G6pdx	0.428239	0.4931	0.307065
e1	-0.995231	0.493615	0.306611
Ube2o	0.487399	0.493615	0.306611
Rcn2	0.452791	0.493615	0.306611
Mrpl11	-0.457579	0.493615	0.306611
Carhsp1	0.971212	0.493615	0.306611
Sacm1l	0.752918	0.49386	0.306396
Ssr4	-0.532117	0.49386	0.306396
Rfc5	-0.648775	0.493893	0.306367
M25	-0.656945	0.494934	0.305453
Rpl9	-0.42315	0.494934	0.305453
Rpl27	-0.420928	0.494934	0.305453
Pdcd6	0.636522	0.495052	0.30535
Arvcf	0.961786	0.495537	0.304924
Lpp	0.49422	0.497819	0.302929
Mical2	0.958458	0.497819	0.302929
Iqsec1	0.435344	0.498502	0.302333
Peak1	0.65659	0.498502	0.302333
Snx1	0.955094	0.499244	0.301687
Llph	1.00929	0.499244	0.301687
Ptp4a2	0.953711	0.49926	0.301673
Rpl39	-0.953475	0.49926	0.301673
Fbxo30	-0.545557	0.49926	0.301673
Slc25a22	-0.427327	0.49926	0.301673
Zfp871	0.951642	0.500316	0.300756
Neo1	0.544055	0.501347	0.299861
Tk1	0.579184	0.501347	0.299861
Kpnb1	0.461405	0.501347	0.299861
Myo19	0.948651	0.501347	0.299861
Cd3eap	-0.416684	0.501347	0.299861
Tubb6	0.459505	0.501347	0.299861
Csnk1d	-0.446744	0.501347	0.299861
Atp5j2	0.573074	0.501477	0.299749
M105	0.901931	0.501727	0.299532
Dnm1l	0.526806	0.501727	0.299532
Brd9	-0.944243	0.502382	0.298966
Yy1	-0.416133	0.502382	0.298966
Rplp0	-0.45045	0.502716	0.298677
Ppp4c	-0.575902	0.502738	0.298658
Svil	-0.432884	0.503026	0.29841
Igf2bp2	0.488409	0.503026	0.29841
Bzw1	-0.568252	0.503276	0.298194
m140	0.713933	0.503276	0.298194
Hmmr	-0.939793	0.503276	0.298194
Rdh13	-0.600846	0.503423	0.298067
Ppp1r12b	-0.936835	0.503423	0.298067
Ccdc127	0.692755	0.503423	0.298067
Dhx15	0.447516	0.503423	0.298067
Ppic	1.16789	0.503423	0.298067
Pura	-0.527308	0.503423	0.298067
Lyar	-0.42531	0.503423	0.298067
Kiaa1328;AW554918	0.999431	0.503423	0.298067
Actn4	0.54657	0.504593	0.297058
Usp6nl	0.932283	0.506146	0.295724
Ywhag	0.452161	0.506703	0.295246
Csnk2a1	0.451614	0.506703	0.295246
Ppp2r5d	0.701042	0.506703	0.295246
Smtn	-1.06627	0.506703	0.295246
Psmb3	0.552187	0.506703	0.295246
Nsa2	-0.428849	0.507795	0.294312
Ergic1	0.600714	0.508584	0.293637
Nfic	0.562966	0.509167	0.29314
Dph1	-0.414049	0.51091	0.291656
Farp2	-0.431867	0.51091	0.291656
Far1	0.495385	0.51091	0.291656
Cmas	-0.919016	0.513737	0.289259
Arhgef17	0.449039	0.513737	0.289259
Lsp1	0.917789	0.514204	0.288865
Ifi202	-1.71965	0.515039	0.28816
Eci1	-0.472493	0.515356	0.287892
Polr2i	0.915132	0.515356	0.287892
Arpc5	-0.56533	0.515356	0.287892
Grcc10	0.828565	0.516103	0.287264
Por	0.822993	0.516103	0.287264
Tfam	-0.520483	0.518371	0.28536
Troap	-0.540038	0.518371	0.28536
M28	-0.909375	0.518371	0.28536
Gnaq	-0.603578	0.518371	0.28536
Ywhaz	0.432875	0.518371	0.28536
Eif4e2	-0.427184	0.518371	0.28536
Mthfd1	0.441578	0.518371	0.28536
Aasdhppt	-0.398968	0.518371	0.28536
M34	-0.63451	0.518719	0.285068
Psme2	0.905761	0.518978	0.284851
Sf3b4	-0.905445	0.518978	0.284851
Etfa	-0.410886	0.518978	0.284851
Tinagl1	0.903668	0.519435	0.284469
Apex2	-0.637958	0.519435	0.284469
D2Wsu81e	-0.902536	0.519687	0.284258
Hnrnpm	-0.411776	0.519687	0.284258
Fau	-0.443006	0.519907	0.284074
Aes	-0.394262	0.524524	0.280234
Nono	-0.621844	0.524951	0.279881
Vapb	0.441669	0.525297	0.279595
Ptrhd1	0.600114	0.527643	0.277659
Erh	-0.422618	0.527643	0.277659
Rac1	0.442	0.527643	0.277659
Eif4b	0.499416	0.527643	0.277659
Tmed1	0.890555	0.527819	0.277515
Cd109	0.473315	0.527819	0.277515
Srpr	0.556839	0.528423	0.277018
Drg2	0.888987	0.528423	0.277018
Raet1b	0.679026	0.529373	0.276238
Arglu1	-0.408913	0.529373	0.276238
Utp18	0.810481	0.529688	0.27598
Stk3	0.408747	0.530091	0.275649
Ndufa11	0.884903	0.530091	0.275649
Klf16	-0.883325	0.530872	0.275011
Aldh18a1	0.400089	0.530872	0.275011
Mark2	0.404248	0.532003	0.274086
Ap2a2	0.485151	0.53273	0.273493
Eps8	0.84296	0.53273	0.273493
Cttn	-0.513335	0.53273	0.273493
Zc3hav1	0.433817	0.533607	0.272778
Birc6	0.410005	0.533607	0.272778
Src	0.434771	0.533607	0.272778
Itgb1	0.924858	0.533607	0.272778
Pgs1	0.608895	0.533607	0.272778
Zc2hc1a	-0.538645	0.533607	0.272778
Ddx6	-0.409917	0.534249	0.272256
Dcakd	0.677257	0.535266	0.27143
Aurkb	0.721523	0.535274	0.271424
Thoc5	0.488052	0.539905	0.267682
Col8a1	-0.626905	0.540154	0.267482
Gps1	0.396938	0.540367	0.267311
Rftn2	-0.667715	0.541956	0.266036
Leprel4	0.864876	0.541956	0.266036
Slit2	-0.863509	0.542483	0.265614
Snrnp70	0.459344	0.542483	0.265614
m38.5	-0.420368	0.542885	0.265292
Ltbp3	0.862684	0.542885	0.265292
Metap1	-0.421422	0.54408	0.264337
Rpl10;Rpl10l	0.4014	0.544315	0.26415
Pdia4	0.481793	0.548833	0.26056
Mtco2	0.531896	0.548833	0.26056
Fam114a2	0.85519	0.548833	0.26056
Tmem106b	0.853971	0.548986	0.260439
Dctn6	0.595824	0.549518	0.260018
Faf1	0.709365	0.5517	0.258297
Cltc	-0.495196	0.5517	0.258297
Dctn4	-0.402453	0.5517	0.258297
Copb1	0.385082	0.5517	0.258297
Matr3	0.43919	0.552717	0.257497
Gatad2a	0.415465	0.552944	0.257319
Ctps2	0.498712	0.554021	0.256473
Prkar2a	0.381749	0.554036	0.256462
Capn6	-0.561258	0.554036	0.256462
Frs2	-0.44449	0.554036	0.256462
Zc3h7b	0.889956	0.554851	0.255823
Ssfa2	0.441551	0.554851	0.255823
Impa1	0.916663	0.554851	0.255823
Cdh2	-0.387634	0.558097	0.25329
Zc3h7a	0.524051	0.558097	0.25329
Timm29	0.609768	0.558097	0.25329
Coasy	0.837799	0.558245	0.253175
Ube2d3	0.469418	0.559772	0.251989
Rhoa	0.48194	0.559772	0.251989
Ccar2	0.834707	0.560008	0.251806
Gmfb	0.423921	0.560008	0.251806
Gtf2i	0.640324	0.565082	0.247888
Ddx41	0.442333	0.565231	0.247774
Atp5c1	-0.472267	0.565816	0.247325
Mprip	0.399079	0.566278	0.24697
Ninj1	-0.542096	0.568724	0.245098
Eef1a1	0.384697	0.568724	0.245098
Srp9	0.770369	0.568778	0.245057
Ywhah	-0.419786	0.56878	0.245055
Plec	0.44124	0.569524	0.244488
Faf2	-0.4369	0.569857	0.244234
Cnot1	0.820476	0.569956	0.244159
Phlda3	0.810565	0.569956	0.244159
Actr3	-0.41483	0.571625	0.242889
Col3a1	0.817882	0.571918	0.242666
Preb	0.817409	0.571988	0.242613
Rab7a	0.441824	0.572429	0.242278
Ubxn6	-0.372181	0.572429	0.242278
Aaas	0.548009	0.573134	0.241744
Cbx8	-0.547739	0.573134	0.241744
Nek7	0.513099	0.573247	0.241658
Ndufv1	0.812567	0.574457	0.240742
Coil	-0.702315	0.574457	0.240742
Arpc2	-0.415949	0.574561	0.240664
Strap	0.501042	0.574561	0.240664
Rps13	-0.359244	0.575785	0.239739
Bag3	0.48995	0.575785	0.239739
Ubxn1	-0.393173	0.575823	0.239711
G3bp2	-0.407058	0.576053	0.239537
Uchl5	0.508429	0.57818	0.237937
Fdps	0.56952	0.578304	0.237844
Clta	0.434546	0.57934	0.237066
Gdi2	0.536078	0.5812	0.235675
Ube2n	0.404376	0.583747	0.233775
Eef2	0.401132	0.584229	0.233417
Ctsa	0.428967	0.585414	0.232537
Kifc3	0.793583	0.586453	0.231767
Sec22b	0.368845	0.586453	0.231767
Plau	-0.520798	0.586453	0.231767
Prkar2b	0.369201	0.586453	0.231767
Ube2m	0.457421	0.586453	0.231767
Peo1	0.794967	0.586453	0.231767
Fip1l1	0.400838	0.586453	0.231767
Ddx47	-0.384552	0.587094	0.231292
Edil3	-0.743032	0.587549	0.230956
Rpl12	-0.374206	0.587549	0.230956
Adprh	0.791453	0.587549	0.230956
Hint1	0.377219	0.587549	0.230956
Mfap1b	-0.62407	0.588149	0.230513
Phldb2	0.400642	0.588419	0.230313
Ttn	1.89423	0.588682	0.230119
Cyb5r1	-0.785769	0.589975	0.229166
Cebpz	-0.563302	0.589975	0.229166
Thrap3	-0.393846	0.589975	0.229166
Eif2s2	-0.374039	0.589975	0.229166
Erp29	-0.479253	0.590575	0.228725
Cnpy2	0.384129	0.590575	0.228725
Sfpq	-0.492065	0.590587	0.228716
Lgals8	-0.365842	0.590587	0.228716
Arhgap24	0.78198	0.591495	0.228049
RTRAF	0.445753	0.591495	0.228049
Ythdf3	0.388794	0.593353	0.226687
Fmr1	-0.364278	0.59454	0.225819
m29	0.499548	0.595392	0.225197
Sec31a	0.504501	0.596018	0.22474
Cdkn2aip	-0.489794	0.596018	0.22474
Rps19bp1	-0.392889	0.596018	0.22474
Hnrnpa0	0.37241	0.596808	0.224165
Kpna2	-0.384877	0.597	0.224026
Capza2	-0.375923	0.597679	0.223532
Smarcc2	0.369132	0.597679	0.223532
Galk2	0.772073	0.597679	0.223532
Trap1	0.394388	0.597679	0.223532
Dazap1	0.385077	0.597912	0.223363
Coro1c	0.482641	0.597912	0.223363
Msto1	0.561833	0.598092	0.223232
Cab39;Cab39l	0.769089	0.598187	0.223163
Rgmb	0.347292	0.598187	0.223163
Cetn2	0.385557	0.598187	0.223163
Swi5	0.628033	0.59861	0.222856
Gas2l3	1.9517	0.59861	0.222856
Eif4g1	0.409615	0.59861	0.222856
Lrrfip1	-0.470044	0.59861	0.222856
m160	-0.385585	0.59861	0.222856
Hmgn1	-0.503619	0.59861	0.222856
Poldip3	-0.343087	0.59861	0.222856
Fis1	0.746307	0.59861	0.222856
Dph2	-0.402247	0.59861	0.222856
Hnrnpf	0.351045	0.59861	0.222856
Tnpo1	0.380467	0.599131	0.222478
Fam96b	0.762986	0.599851	0.221957
Aldh3a2	0.511003	0.599876	0.221939
Mdh2	0.362683	0.599876	0.221939
Larp4b	0.397043	0.599876	0.221939
Rbms2	0.489063	0.600379	0.221575
Chchd6	-0.46618	0.602039	0.220375
Capn2	-0.347456	0.602114	0.220322
Mlf2	0.369776	0.602914	0.219745
Eif2s1	-0.346355	0.604232	0.218796
Ube2i	0.404769	0.604309	0.218741
Bckdk	-0.459987	0.604783	0.2184
Eif5b	-0.471418	0.604783	0.2184
Actc1;Acta1	0.442035	0.604909	0.21831
Sh3gl1	-0.391229	0.604909	0.21831
Rab5a	0.36816	0.604909	0.21831
FAM120A	-0.375751	0.605725	0.217724
Kbp;2510003E04Rik	0.751426	0.605725	0.217724
Med19	0.7519	0.605725	0.217724
Naa40	-0.750679	0.606122	0.21744
Maz	-0.550376	0.606816	0.216943
Kras	0.534967	0.606816	0.216943
Rps3	-0.334671	0.606816	0.216943
Srrm2	-0.46561	0.606816	0.216943
Shmt2	0.374717	0.606816	0.216943
Fam114a1	0.748064	0.606816	0.216943
Rpl8	-0.341482	0.607276	0.216614
Acad8	0.456805	0.607485	0.216464
Nars	0.413749	0.608884	0.215466
Sipa1	0.484416	0.608884	0.215466
Psmg3	0.350233	0.608884	0.215466
Gnb2	-0.34218	0.609549	0.214991
Exoc3	0.680296	0.609549	0.214991
Hk2	0.682377	0.609583	0.214967
Ssbp1	-0.386625	0.610523	0.214298
Ctdsp1	0.739319	0.611882	0.213332
Utp15	0.366747	0.611882	0.213332
Ybx3	-0.394335	0.612559	0.212852
Eif2s3x;Eif2s3y	-0.355536	0.612559	0.212852
Serbp1	-0.387997	0.613749	0.21201
Mdn1	0.453822	0.61452	0.211464
Tpm1	-0.335637	0.61452	0.211464
Tbc1d31	0.734878	0.61452	0.211464
Mapk14	-0.45145	0.615109	0.211048
Hnrnpul1	0.359098	0.616072	0.210368
Tmem186	0.732376	0.616072	0.210368
Cdkn2aipnl	-0.423897	0.616072	0.210368
Rdh11	-0.731827	0.616072	0.210368
2026-09-11	-0.37398	0.616722	0.20991
Polr2e	0.352228	0.616722	0.20991
Galk1	0.399852	0.618567	0.208613
Ankrd17	-0.368143	0.619836	0.207723
Sf3a2	0.348771	0.619836	0.207723
Pphln1	-0.922562	0.619836	0.207723
Polr1e	0.35592	0.619836	0.207723
Gba	-0.368373	0.619836	0.207723
M6pr	-0.350005	0.619836	0.207723
Ppp1ca	0.342635	0.619836	0.207723
Impa2	-0.368826	0.619836	0.207723
Brk1	-0.724123	0.619836	0.207723
Rpl14	-0.340917	0.619836	0.207723
Cul3	0.343034	0.619836	0.207723
Fosl2	-0.720421	0.620055	0.20757
Adsl	0.340719	0.620055	0.20757
Prkacb	0.422679	0.620055	0.20757
Bop1	0.510899	0.620055	0.20757
Tsn	0.408554	0.620055	0.20757
Ncbp3	-0.35619	0.620055	0.20757
Pacsin3	0.336531	0.620055	0.20757
Hacd2	0.720619	0.620055	0.20757
D10Jhu81e	-0.446652	0.620581	0.207202
m20	-0.704064	0.620582	0.207201
Srp54;Srp54c	-0.7189	0.620582	0.207201
Eif3j2;Eif3j1	0.447939	0.620582	0.207201
Rps17	-0.336873	0.621341	0.20667
Klhl7	0.575557	0.62185	0.206314
Rps6	-0.323271	0.622096	0.206143
Fabp5	0.470817	0.622096	0.206143
Snrpa	-0.372112	0.622096	0.206143
Palm	-0.341962	0.622096	0.206143
Ipo9	-0.337898	0.622775	0.205669
Abce1	0.378733	0.622775	0.205669
Tmem33	0.435049	0.623409	0.205227
Ppp6r2	0.712222	0.623409	0.205227
Pgk1	0.412671	0.623584	0.205105
Eif1ax	-0.330086	0.623584	0.205105
Arhgef11	-0.445956	0.623814	0.204945
Srbd1	-0.43589	0.623814	0.204945
Pa2g4	-0.346433	0.624816	0.204248
Stom	0.516238	0.624816	0.204248
Rps23	-0.336811	0.624997	0.204122
Metap2	0.442099	0.626027	0.203407
Dbnl	-0.395266	0.626027	0.203407
Ralb	0.534131	0.626027	0.203407
Tns1	1.13282	0.627036	0.202707
Pole3	0.648226	0.627036	0.202707
Ahnak2	0.37003	0.627036	0.202707
Mtx2	0.698528	0.627036	0.202707
Idh1	-0.629523	0.627036	0.202707
Hsp90ab1	0.342262	0.627036	0.202707
Fam207a	-0.335536	0.627036	0.202707
Tuba1a	0.423353	0.627036	0.202707
Lxn	-0.464832	0.627036	0.202707
Ctnnb1	0.35313	0.627036	0.202707
Bcap31	0.391669	0.627036	0.202707
Tfrc	0.605345	0.627036	0.202707
Ostc	0.316524	0.627036	0.202707
Pgrmc2	0.322109	0.627036	0.202707
Fam76b	0.478706	0.627036	0.202707
Trip10	0.699668	0.627036	0.202707
Ppan	-0.332239	0.627036	0.202707
Prpf19	-0.318303	0.627036	0.202707
Txndc12	0.408187	0.627036	0.202707
Ndufv2	0.478086	0.627036	0.202707
Xrn2	0.363796	0.627036	0.202707
Zc3h13	0.697041	0.6272	0.202594
Myl9	-0.525145	0.6272	0.202594
Myo18a	0.361485	0.628379	0.201778
Slc25a5	-0.320468	0.630042	0.20063
Pdxk	-0.353784	0.630042	0.20063
Znf706	-0.692563	0.630882	0.200052
Samd1	0.953896	0.631406	0.199691
Kif2a	-0.32385	0.63246	0.198967
Dynlt1	-0.316124	0.63246	0.198967
Rps18;Gm10260	-0.342938	0.63246	0.198967
Anxa1	-0.401786	0.63301	0.198589
Hspa9	0.340163	0.633086	0.198537
Prpf31	-0.349275	0.633086	0.198537
Triobp	0.312503	0.633086	0.198537
Ndufa6	0.550382	0.633086	0.198537
Sun1	1.00273	0.633086	0.198537
Timm23	0.686486	0.633169	0.19848
Prdx1	0.32759	0.633169	0.19848
Rps20	-0.324672	0.633169	0.19848
S100a6	-0.437151	0.633173	0.198478
Agfg1	0.434667	0.633233	0.198436
Sec11a	0.33835	0.633233	0.198436
m57	-0.699242	0.633233	0.198436
Vti1b	-0.489	0.633233	0.198436
Txn	0.397109	0.633233	0.198436
Lamp2	-0.564204	0.633233	0.198436
Fyn	0.520259	0.633233	0.198436
Cd9	-0.683506	0.633233	0.198436
Capzb	-0.317577	0.633233	0.198436
Oxsr1	0.680693	0.633233	0.198436
Eif2a	-0.437245	0.633233	0.198436
Slain2	0.682437	0.633233	0.198436
Msantd3	0.684905	0.633233	0.198436
Rab13	-0.421274	0.633233	0.198436
Anks3	1.25725	0.633374	0.19834
Nosip	-0.632912	0.633374	0.19834
Lancl2	-0.308454	0.634362	0.197663
Psme1	-0.458333	0.634362	0.197663
Rpl7	-0.322954	0.634362	0.197663
Acads	0.677766	0.634362	0.197663
Glrx5	-0.371255	0.634362	0.197663
Lmo4	-0.376872	0.634478	0.197584
Fxr1	-0.302658	0.634478	0.197584
Pan2	0.568638	0.634478	0.197584
Akr1c18;Akr1c21	-0.675905	0.634478	0.197584
Psmd9	0.676055	0.634478	0.197584
Cdc42	0.371113	0.634876	0.197311
Cask	0.390223	0.634899	0.197295
Ranbp1	0.306021	0.634899	0.197295
Hist1h1d	-0.608659	0.634899	0.197295
2410002F23Rik	-0.422364	0.634899	0.197295
Dhps	0.674414	0.634899	0.197295
Cdkn2c	0.349764	0.634899	0.197295
Erlin2	0.67183	0.634899	0.197295
Bola2	0.530746	0.634899	0.197295
Tpm1	-0.332498	0.634899	0.197295
Rab32	-0.37623	0.634899	0.197295
M70	0.605851	0.636238	0.19638
Rsl1d1	-0.322506	0.636238	0.19638
Dnajc9	-0.380385	0.636427	0.196252
Uqcrb	0.520038	0.636672	0.196084
Pcmt1	0.500757	0.637034	0.195838
Card19	0.458911	0.637898	0.195249
Pfdn2	0.303044	0.638378	0.194922
Esyt2	0.373989	0.638378	0.194922
Dnajc2	-0.446162	0.639274	0.194313
Btf3	0.678045	0.639593	0.194097
Nhp2l1	-0.562525	0.639593	0.194097
Nup155	0.301839	0.64013	0.193732
Dhx9	0.306247	0.64013	0.193732
ie1	-0.703841	0.640295	0.19362
U2af1	0.309284	0.640295	0.19362
Ktn1	0.302805	0.641336	0.192914
Elavl2;Elavl4	0.49557	0.641336	0.192914
Kif18b	-0.461264	0.641336	0.192914
Cwc15	-0.338932	0.641336	0.192914
Csnk2b	0.330509	0.642365	0.192218
Ndufa10	-0.65644	0.644218	0.190967
Hdac2	0.314582	0.644843	0.190546
Flot1	0.382988	0.644843	0.190546
Fkbp5	-0.654906	0.644843	0.190546
Kif2c	0.653459	0.646206	0.189629
Tubg1;Tubg2	0.405518	0.647071	0.189048
P4ha1	-0.308434	0.647071	0.189048
Anxa3	0.533765	0.647868	0.188514
Psmd13	-0.372094	0.647938	0.188467
Rpl30	-0.332147	0.648379	0.188171
Acad9	0.328849	0.648379	0.188171
Tsen15	-0.36074	0.648505	0.188086
Lrrfip2	-0.294599	0.648729	0.187937
Fam120c	0.328631	0.649326	0.187537
Gnb2l1	-0.293185	0.649769	0.187241
Nfs1	-0.367865	0.649769	0.187241
Rpn2	0.322491	0.650807	0.186548
Slpi	0.410359	0.650807	0.186548
Calu	0.33555	0.650807	0.186548
Tada1	-0.644805	0.650807	0.186548
Rps25	-0.344615	0.651421	0.186138
Rin1	0.418997	0.651534	0.186063
Mtap	-0.2876	0.651534	0.186063
Plec	0.324413	0.651534	0.186063
Ubr4	0.641955	0.651565	0.186042
Cd48	-0.291638	0.651565	0.186042
Hsph1	0.310446	0.651565	0.186042
Csnk1g1	-0.373276	0.652322	0.185538
M102	-0.401515	0.652322	0.185538
Pdia3	0.396894	0.652322	0.185538
Rpl31	0.347992	0.652322	0.185538
Lrpprc	0.301901	0.652322	0.185538
Gpc6	0.43117	0.652322	0.185538
Homer3	0.638497	0.652322	0.185538
Add1	0.420891	0.652322	0.185538
Nfib	0.471044	0.652598	0.185354
Dnmt1	-0.636584	0.652598	0.185354
Sars	0.33067	0.652598	0.185354
Hnrnpa1	0.322721	0.652598	0.185354
Srsf4	0.322731	0.652598	0.185354
Slc25a1	-0.316979	0.652598	0.185354
Znhit6	0.63514	0.653388	0.184829
Psmc6	0.302424	0.653461	0.184781
Pi4k2a	0.634385	0.653461	0.184781
Pef1	0.634393	0.653461	0.184781
Bag5	0.632654	0.654401	0.184156
Coa7	0.361107	0.654401	0.184156
Fhl3	0.349585	0.65465	0.183991
Rpl11	0.283865	0.65506	0.183719
Hmga1	-0.42203	0.655606	0.183357
Tomm34	-0.310499	0.655931	0.183142
Fus	0.382978	0.656051	0.183062
M83	0.629036	0.656417	0.18282
G3bp1	-0.299204	0.656527	0.182747
Fndc3b	0.476781	0.656901	0.1825
Idh3a	0.288063	0.657349	0.182204
Epb41l2;Epb4.1l2	0.871974	0.657349	0.182204
Chmp6	0.563864	0.657349	0.182204
Gstm2;Gstm7;Gstm4	-0.384637	0.657349	0.182204
Atxn10	0.284029	0.657349	0.182204
Atp6v1a	0.313556	0.657349	0.182204
Gas2l1	0.341956	0.657349	0.182204
Taf9	-0.388981	0.657349	0.182204
Ndufb9	0.279919	0.657349	0.182204
Acadsb	0.626379	0.657349	0.182204
Rpl23	0.307954	0.658565	0.181401
Esd	0.33197	0.658803	0.181245
Aim2	0.621822	0.658803	0.181245
Psmd12	0.280072	0.658803	0.181245
Cand2	0.398843	0.659018	0.181103
Emg1	-0.312699	0.659666	0.180676
Psmd4	0.302686	0.659666	0.180676
S100a11	-0.376301	0.659666	0.180676
Lsg1	-0.349427	0.659666	0.180676
Pin1	0.329452	0.660299	0.180259
Pafah1b3	0.472281	0.662225	0.178994
Vcl	-0.460555	0.662225	0.178994
Ccny	0.437375	0.662225	0.178994
Rprd1b	0.382683	0.662616	0.178738
Lgals3	0.534447	0.662616	0.178738
Lemd2	0.344125	0.662616	0.178738
Usp14	0.334457	0.663206	0.178352
Eno1	0.279098	0.663206	0.178352
Slc25a4	-0.321275	0.663661	0.178054
Cyb5a	-0.455476	0.663844	0.177934
Mtmr10	0.386469	0.663844	0.177934
Sun2	0.506339	0.663844	0.177934
Nolc1	-0.524819	0.666851	0.175971
Arhgap23	0.373097	0.666851	0.175971
Thy1	0.338065	0.666851	0.175971
Adamtsl4	0.42034	0.666851	0.175971
Slc25a11	-0.292068	0.666851	0.175971
Pdcd6ip	0.315615	0.666851	0.175971
1110065P20Rik	-0.523748	0.666851	0.175971
Zfp931;Gm14410;Gm6871;Zfp951;Gm4631;Gm14305;Gm14434;Gm14412;Gm14419;Gm14393;Gm14399;Gm14401;Gm2381;Gm14322;Gm14418;Gm14406;Gm14444;Zfp958;Gm14325;Gm14391;Gm14326;Gm6710;Gm10324;Gm14443;Zfp182;9830147E19Rik;5430403G16Rik;Gm14295;Zfp2;Znf182	0.30136	0.667526	0.175532
Fam101b	0.305536	0.667526	0.175532
Tpm4	0.320384	0.668214	0.175084
Exosc9	0.579881	0.668214	0.175084
Sf3b1	0.271711	0.668449	0.174932
Psmb5	0.350997	0.668449	0.174932
Cyr61	-0.453641	0.668996	0.174576
Hist1h2ah;Hist1h2ak;Hist1h2af;Hist3h2a;H2afj;Hist1h2aa	0.277248	0.669924	0.173975
Tmem59	0.498422	0.669924	0.173975
M77	-0.472924	0.669924	0.173975
Dync1li2	-0.404359	0.669924	0.173975
Uaca	-0.364785	0.670589	0.173544
Zbtb7a	0.599544	0.670589	0.173544
Sh3pxd2a	0.672177	0.670589	0.173544
Myl12a	-0.417088	0.670589	0.173544
Myef2	-0.294275	0.670589	0.173544
Utp23	-0.270572	0.670589	0.173544
Rpp30	-0.280467	0.670795	0.17341
Myl12b	0.533705	0.670795	0.17341
Tmed10	0.334795	0.670795	0.17341
Tagln2	0.384887	0.670795	0.17341
Cd34	0.389621	0.670983	0.173289
Tpm1	-0.30797	0.671552	0.17292
Gosr2	-0.409742	0.672639	0.172218
Hspd1	0.290048	0.672964	0.172008
Acly	0.29541	0.672964	0.172008
Mogs	-0.288514	0.672964	0.172008
Smc2	0.592676	0.672964	0.172008
Rbm8a	0.276519	0.672964	0.172008
Maged1	0.388598	0.672964	0.172008
Rps6ka4	-0.320375	0.672964	0.172008
Taf6l	0.591504	0.673235	0.171833
Imp4	-0.591655	0.673235	0.171833
Pip5k1a	-0.268162	0.674308	0.171142
Lmna	0.401166	0.674308	0.171142
Rbm39	0.288852	0.674308	0.171142
Celf1	-0.588702	0.675169	0.170587
Psph	-0.588149	0.675466	0.170396
Gm20390;Nme2	0.346237	0.675626	0.170294
Actr1a	-0.264923	0.676043	0.170025
D8Ertd738e	-0.336369	0.676043	0.170025
Hadha	0.318154	0.67626	0.169887
Ndufb10	0.585928	0.67626	0.169887
Maff	0.359397	0.676487	0.169741
Tnfaip1	-0.390866	0.676487	0.169741
Tcea1	-0.273801	0.676487	0.169741
Hdgf	0.386763	0.676487	0.169741
Kctd3	-0.32332	0.676487	0.169741
Parp1	-0.322548	0.676487	0.169741
Gpi	0.270217	0.676599	0.169668
Rras	0.522198	0.676599	0.169668
Ran;1700009N14Rik	-0.402144	0.676599	0.169668
Cpsf7	-0.364676	0.676599	0.169668
Uqcrq	-0.280524	0.676599	0.169668
Sae1	-0.581842	0.676599	0.169668
Specc1	-0.388938	0.677076	0.169363
Msln	0.459702	0.677076	0.169363
Set	0.471655	0.677076	0.169363
Pgrmc1	0.266592	0.677076	0.169363
Nap1l1	-0.274939	0.677076	0.169363
Znf787	0.459777	0.677076	0.169363
Rap1b	0.338628	0.677076	0.169363
Ptges3	0.320332	0.677076	0.169363
Clic4	0.286726	0.677936	0.168811
Acadvl	0.300954	0.678434	0.168492
Snrpd3	0.260595	0.678434	0.168492
Chtop	0.300776	0.67892	0.168181
Psmd14	-0.414281	0.67892	0.168181
Col6a1	0.823535	0.67892	0.168181
Rars	0.300282	0.67892	0.168181
Nat10	0.481059	0.679095	0.168069
Lrch1	0.352593	0.679761	0.167644
Phf6	0.27529	0.679761	0.167644
Lrrc59	-0.265155	0.680745	0.167016
Pld1	-0.5721	0.680766	0.167002
Cul5	0.380673	0.680766	0.167002
Sumo1	-0.457804	0.680766	0.167002
Rrp15	-0.355294	0.680766	0.167002
Nsdhl	0.25815	0.680766	0.167002
m73.5	-0.35238	0.680806	0.166976
Cuedc1	0.508214	0.680806	0.166976
Uba1	1.23132	0.680887	0.166925
Mrps12	-0.281616	0.680972	0.16687
Cops8	0.281794	0.682176	0.166104
Rbbp6	0.326767	0.682569	0.165853
Camk2g	-0.327377	0.683173	0.165469
m48.2	-0.427412	0.684141	0.164855
Rps15	0.258082	0.684141	0.164855
Sec62	-0.375209	0.684141	0.164855
Ugdh	0.400825	0.685513	0.163984
Mat2a	-0.308917	0.685866	0.163761
Bax	0.265311	0.685889	0.163746
Ranbp3	0.488608	0.685889	0.163746
Ldb1	-0.384982	0.685889	0.163746
Psmd2	0.324971	0.687752	0.162568
Txnip	0.368716	0.687957	0.162438
Ndufs8	-0.560076	0.687957	0.162438
Yeats4	0.390144	0.687957	0.162438
Ap1g1	0.558126	0.68928	0.161604
Specc1	-0.26499	0.689407	0.161525
Cttnbp2nl	0.630404	0.690745	0.160683
Samhd1	0.69027	0.691138	0.160435
Actl6a	0.321319	0.691806	0.160015
Dnajb6	-0.310324	0.692879	0.159343
Dbn1	0.267921	0.692891	0.159335
Atp6v1e1	-0.294952	0.693085	0.159213
Smu1	0.572273	0.693434	0.158995
Prkrip1	-0.551807	0.693434	0.158995
Ddx39b	0.252417	0.693434	0.158995
Yars	-0.254146	0.693971	0.158659
Myl4	-0.297016	0.694368	0.15841
Arf5	-0.290977	0.694368	0.15841
Nop58	-0.445343	0.694368	0.15841
Rtn3	-0.549906	0.694368	0.15841
Wiz	-0.548464	0.694579	0.158278
Tmed9	0.337334	0.694579	0.158278
Slc30a7	-0.415824	0.694579	0.158278
Acsl4	0.62345	0.694883	0.158088
Fosl1	0.364988	0.695482	0.157714
Dclk1	-0.306202	0.696046	0.157362
Pih1d1	0.545257	0.69712	0.156692
Ep300	-0.317809	0.697734	0.15631
Eif4a2	-0.321806	0.697734	0.15631
Rab6a;Rab6b	-0.261507	0.697734	0.15631
Ufd1l	-0.30099	0.697734	0.15631
Aqp1	-0.252591	0.697734	0.15631
Lrrc1	0.542071	0.697734	0.15631
Ccm2	-0.283451	0.697734	0.15631
Tmlhe	0.543483	0.697734	0.15631
Vps35	0.253478	0.697734	0.15631
Rab11b;Rab11a	0.261001	0.699708	0.155083
Tpr	0.405248	0.700241	0.154752
Alyref;Alyref2	-0.265706	0.70228	0.15349
Lig3	-0.280663	0.70228	0.15349
Ugt1a6b;Ugt1a6;Ugt1a6a;Ugt1a10;Ugt1a7c;Ugt1a5;Ugt1a8;Ugt1a9;Ugt1a2;Ugt1a1	-0.339844	0.703104	0.152981
Srpk1	-0.244538	0.703323	0.152845
1700017B05Rik	0.427729	0.703323	0.152845
Nptn	0.269379	0.70349	0.152742
Hspa8	0.258276	0.704505	0.152116
Cd14	0.339289	0.70638	0.150961
Sbds	0.280562	0.70638	0.150961
Idh3g	-0.531129	0.70638	0.150961
Ppp1r12c	0.25046	0.70638	0.150961
Ttf2	-0.684218	0.70638	0.150961
Tcf25	-0.527969	0.710095	0.148684
Myh11	0.294274	0.711029	0.148112
Golga7	-0.268425	0.711029	0.148112
Dut	0.283987	0.71195	0.147551
Smchd1	-0.27888	0.713318	0.146717
Mrpl16	-0.258325	0.713318	0.146717
Grb2	0.284693	0.713567	0.146565
Capns1	0.328029	0.713567	0.146565
Actb	-0.237448	0.713567	0.146565
Dhx37	0.397316	0.713567	0.146565
Baiap2	0.530866	0.713567	0.146565
Copg1	0.266514	0.713567	0.146565
Sar1a	0.43378	0.713798	0.146425
Rbms1	-0.258212	0.714454	0.146026
Mtdh	-0.268772	0.714454	0.146026
Arhgef1	0.519654	0.715033	0.145674
Gng2	0.346244	0.71519	0.145578
Prkaa1	0.239565	0.716538	0.144761
Cdca5	-0.51746	0.716538	0.144761
Pfn2	-0.25297	0.716538	0.144761
Cfl2	0.47321	0.716779	0.144615
Lman2	0.371555	0.716779	0.144615
Cpsf4	0.281912	0.718616	0.143503
Mpc2	0.327113	0.719385	0.143039
Eftud2	0.252986	0.719629	0.142891
Cep170	-0.232853	0.719629	0.142891
Rab2a	0.29872	0.719629	0.142891
St13	0.313853	0.720046	0.14264
Pcnp	0.291561	0.720715	0.142236
Ddx56	-0.236235	0.722001	0.141462
Glrx3	0.302808	0.722018	0.141452
Rae1	0.271906	0.722199	0.141343
Akap2;Pakap	0.484788	0.722657	0.141068
Ilk	-0.239947	0.722657	0.141068
Rps10	0.263511	0.722657	0.141068
Elavl1	-0.290495	0.722657	0.141068
Zmat2	0.505795	0.722657	0.141068
Mzt2	-0.322892	0.722657	0.141068
Rnf2	-0.256222	0.722657	0.141068
Tecr	-0.240312	0.722657	0.141068
Snx5	-0.506293	0.722657	0.141068
Znf593	-0.35237	0.722657	0.141068
Rqcd1	0.245076	0.722657	0.141068
Rps27	-0.274569	0.722975	0.140877
Arhgap12	0.504334	0.723054	0.140829
Gm9774;Adrm1	-0.313289	0.723054	0.140829
Gar1	0.886431	0.723054	0.140829
Rap2b	0.295168	0.723054	0.140829
Rplp2	0.386171	0.723054	0.140829
Snx9	0.245029	0.723054	0.140829
Pno1	-0.246723	0.723054	0.140829
Cyb5b	0.299138	0.723054	0.140829
Pdhb	-0.242368	0.723054	0.140829
Ccdc124	-0.504403	0.723054	0.140829
Ppm1g	0.233321	0.723906	0.140318
Rasa4	0.228072	0.723906	0.140318
S100a4	-0.322771	0.724224	0.140127
Myof	0.354377	0.724224	0.140127
Mical3	-0.400806	0.724224	0.140127
Morf4l2	-0.35056	0.724224	0.140127
Smek1	0.496782	0.724224	0.140127
Cope	-0.311594	0.724224	0.140127
Anxa2	0.244945	0.724224	0.140127
Psma2	0.262696	0.724224	0.140127
	-0.279117	0.724224	0.140127
Tmx1	-0.252812	0.724224	0.140127
Aacs	0.279395	0.724224	0.140127
Rp2	0.234989	0.724224	0.140127
Reck	-0.710243	0.724224	0.140127
Otub1	0.300976	0.725511	0.139356
Nom1	-0.224509	0.725523	0.139349
Ifrd2	0.493958	0.726794	0.138589
M114	-0.320105	0.727726	0.138032
Arhgdib	0.255824	0.727726	0.138032
Dnase1l1	0.32069	0.727737	0.138025
Cacybp	0.292464	0.727737	0.138025
Nvl	-0.320241	0.727737	0.138025
Sltm	0.334481	0.728379	0.137643
Pnpt1	0.490794	0.728379	0.137643
Hax1	0.305305	0.728759	0.137416
Bag2	0.230607	0.728825	0.137377
Napa	-0.221996	0.729183	0.137163
Snx18	0.249286	0.729557	0.136941
m18	-0.374045	0.730693	0.136265
Sec61a1;Sec61a2	-0.22581	0.730693	0.136265
Tapbp	0.486571	0.730693	0.136265
Atp5d	0.301781	0.730693	0.136265
Npc2	0.540838	0.730693	0.136265
Grb10	-0.240234	0.730886	0.13615
Adamts1	0.48362	0.731188	0.135971
Ubtd2	-0.288701	0.731188	0.135971
	-0.483584	0.731188	0.135971
Bbx	-0.483559	0.731188	0.135971
3110082I17Rik	-0.223034	0.731188	0.135971
Ube2v1;Gm20431	0.238689	0.731188	0.135971
Arpc5l	-0.325212	0.731188	0.135971
Sart3	0.483112	0.731391	0.13585
Ott;Gm15080;Gm15107;Gm15093;Gm15097;Gm15114	0.24978	0.732052	0.135458
Ddx49	-0.226405	0.732052	0.135458
Nudt5	0.29703	0.732052	0.135458
Edf1	0.481502	0.732052	0.135458
Drg1	-0.250001	0.732122	0.135416
Asna1	-0.358373	0.733287	0.134726
Kif20a	0.479882	0.733287	0.134726
Rrs1	-0.295518	0.733415	0.13465
Rgs20	-0.47723	0.735324	0.133521
Plaur	0.304372	0.735324	0.133521
Vrk1	0.303062	0.736691	0.132715
Ahcy	0.230777	0.737062	0.132496
Herpud1	-0.475053	0.737062	0.132496
Ndufb3	-0.47438	0.737571	0.132196
Dyrk1a	0.251486	0.737704	0.132118
Lox	0.318332	0.737704	0.132118
Acap2	0.347464	0.737889	0.132009
Rps12	0.25368	0.739364	0.131142
Npepps	0.462989	0.739364	0.131142
Gnl2	-0.32063	0.739364	0.131142
Hist1h3b;Hist1h3a	-0.298268	0.73998	0.13078
Ppp1r12a	0.225536	0.740613	0.130409
Mrpl14	0.254597	0.74102	0.13017
Rfc3	-0.346455	0.741341	0.129982
Cyb5r3	-0.226447	0.743024	0.128997
Pdha1	0.224974	0.743024	0.128997
Gnl3l	-0.223734	0.743024	0.128997
Gas1	-0.312585	0.743073	0.128968
Iqgap1	-0.299656	0.743073	0.128968
Pcm1	-0.29387	0.743073	0.128968
Canx	0.247038	0.744801	0.12796
Aldh4a1	0.57788	0.744801	0.12796
Nmd3	0.469857	0.744801	0.12796
Oxct1	0.604215	0.745121	0.127773
Rbm25	-0.262915	0.745867	0.127339
Scp2	0.323697	0.745867	0.127339
Nsf	-0.221682	0.745867	0.127339
Rfc2	0.496198	0.745867	0.127339
Wasf2	0.265812	0.746211	0.127138
Nrbp1	0.4604	0.746211	0.127138
Negr1	0.266654	0.746256	0.127112
Trmt1	-0.237434	0.746295	0.127089
Ythdf2	0.217883	0.746295	0.127089
Fen1	0.291922	0.746295	0.127089
Grpel1	0.208561	0.746295	0.127089
Dnaja3	-0.218704	0.746295	0.127089
Ifitm3	-0.28462	0.746295	0.127089
Gfm1	0.457747	0.746606	0.126909
Armc10	0.283726	0.746659	0.126878
C330007P06Rik	-0.3406	0.746897	0.12674
Fam98a	-0.220798	0.74725	0.126534
Pelo	-0.261478	0.74725	0.126534
Nudc	0.301353	0.748972	0.125535
Tardbp	-0.216405	0.748972	0.125535
Cbfb	-0.238678	0.7496	0.125171
Prdx4	-0.302918	0.75008	0.124892
Atxn2	0.210559	0.750627	0.124576
Bckdha	0.266382	0.750627	0.124576
Ubxn4	0.210958	0.751092	0.124307
Wbscr22	0.329524	0.751579	0.124025
Tuba1b	0.208216	0.751579	0.124025
Dhrs4	0.403895	0.751579	0.124025
Rps21	0.311397	0.751579	0.124025
Cs	-0.222374	0.751579	0.124025
Polrmt	-0.302239	0.751901	0.123839
Pdap1	0.342881	0.754156	0.122539
Vasp	0.446161	0.754615	0.122275
Rspry1	0.86585	0.754615	0.122275
Psmd5	0.216787	0.755098	0.121997
Nsfl1c	0.299934	0.755098	0.121997
Psmd11	0.216005	0.755268	0.121899
Dnajc13	0.285239	0.755777	0.121607
Ruvbl2	-0.207586	0.755777	0.121607
Slc16a1	0.25332	0.756303	0.121304
Rtf1	-0.441652	0.756663	0.121098
Rps27a	-0.201556	0.756663	0.121098
Larp7	0.224328	0.756663	0.121098
Rbm15	0.240545	0.756663	0.121098
Ctcf	-0.223334	0.757385	0.120683
Abcf1	-0.204361	0.757481	0.120628
Rpp40	-0.439504	0.757946	0.120362
Tars2	0.295895	0.757946	0.120362
Glod4	0.290154	0.757946	0.120362
Gstm1	-0.357857	0.759044	0.119733
Cox4i1	0.219094	0.759044	0.119733
Gnb4	0.200463	0.759044	0.119733
Opa1	-0.204794	0.759044	0.119733
Pgam5	-0.201644	0.759044	0.119733
Atp6v1f	0.287925	0.759044	0.119733
Bcas2	-0.204799	0.759044	0.119733
Capza1	-0.207055	0.759079	0.119713
Rpl36	0.227554	0.759079	0.119713
Fscn1	-0.225517	0.759374	0.119544
Lamtor2	0.241027	0.759471	0.119489
Arf1;Arf3	-0.219241	0.759487	0.11948
Eif4h	0.207871	0.759487	0.11948
Gbas	0.336827	0.760592	0.118848
Ubtf	-0.232505	0.762475	0.117774
Ppp4r1	-0.431555	0.762475	0.117774
Cast	0.287364	0.762619	0.117692
Plekhg3	-0.220125	0.762619	0.117692
Rps9	0.206358	0.762619	0.117692
Slc25a3	-0.197004	0.765892	0.115833
Kif27	-0.426467	0.767199	0.115092
Rpl28	-0.19882	0.767265	0.115055
Gemin2	-0.209131	0.767265	0.115055
Slc25a13	0.207313	0.767265	0.115055
Pes1	-0.20642	0.767302	0.115034
Sh3bgrl3	-0.38065	0.767302	0.115034
Nxf1	0.19286	0.767302	0.115034
Stoml2	0.225763	0.767362	0.115
Klhl22	0.373378	0.767751	0.11478
Ddx10	0.340969	0.768215	0.114517
Asph	-0.227502	0.770999	0.112946
Nudt21	0.317405	0.770999	0.112946
Bok	0.419145	0.772538	0.11208
Bub3	-0.240032	0.7727	0.111989
Rhog	-0.197835	0.7727	0.111989
Afap1	0.265894	0.7727	0.111989
Prune	0.277626	0.7727	0.111989
Lipt2	-0.270715	0.7727	0.111989
Akr1a1	0.265622	0.774678	0.110879
Scd3;Scd1;Scd2;Scd4	-0.25922	0.774998	0.110699
Mob1b;Mob1a	0.258858	0.774998	0.110699
Atic	0.245052	0.774998	0.110699
Acot7	-0.414271	0.775322	0.110518
Cfl1	0.252358	0.777524	0.109286
Xrcc5	-0.624973	0.777694	0.109191
Lrrfip1	-0.198651	0.779976	0.107919
Arl8a	-0.210488	0.7803	0.107738
Slc3a2	0.201914	0.780579	0.107583
Lurap1l	-0.233051	0.780579	0.107583
Mprip	0.231614	0.781358	0.10715
Snap23	-0.188918	0.782459	0.106538
Cacna1e	-0.275154	0.782533	0.106498
Atl3	-0.215105	0.782533	0.106498
Kdm2a	-0.574115	0.782533	0.106498
Bak1	0.405369	0.782533	0.106498
Ctnna1	0.231654	0.782533	0.106498
[truncated: 907 more rows]

## Sheet: m54.5 interactors (-WT MCMV)
Gene	log2Fc(V5/Flag)	adj. pvalue	neg.log10(adj.pvalue)
Mrps35	7.04301	0.000843795	3.07376
Mrps14	7.00556	0.000843795	3.07376
Ppp6r3	8.51224	0.000843795	3.07376
Mrps21	6.97602	0.000843795	3.07376
Ptcd3	8.60944	0.000843795	3.07376
Ankrd28	7.15823	0.000843795	3.07376
Tnpo3	6.0902	0.000843795	3.07376
Mrps26	6.86209	0.000843795	3.07376
Mrps27	6.70741	0.000843795	3.07376
Ankrd52	6.33503	0.000843795	3.07376
Mrps2	6.26448	0.000843795	3.07376
Wdr6	5.93133	0.000843795	3.07376
Mrps5	7.31708	0.000843795	3.07376
Mrps33	6.99733	0.000843795	3.07376
Mrps15	5.87954	0.000843795	3.07376
Mrps10	6.3488	0.000881038	3.05501
Mrps11	5.63765	0.000904309	3.04368
Mrps18c	5.1869	0.000904309	3.04368
Mrps22	5.89808	0.000904309	3.04368
Mrps34	7.35419	0.000904309	3.04368
Suz12	5.14884	0.00107287	2.96945
Dap3	6.85088	0.00107287	2.96945
Mrps18b	6.51273	0.00113319	2.9457
Zcchc8	5.0628	0.00113319	2.9457
m54.5	4.7761	0.00115541	2.93726
Mrps23	6.66626	0.00119823	2.92146
Mrps7	4.94118	0.00138589	2.85827
C1qbp	4.81138	0.00138589	2.85827
Phf1	5.67569	0.00141206	2.85015
Mrps31	6.48473	0.00141206	2.85015
Mrpl15	5.16525	0.00141206	2.85015
Mrps16	7.07808	0.00141206	2.85015
Armc8	4.33961	0.0014727	2.83189
Mrps9	8.18709	0.00158869	2.79896
Mrpl39	5.37447	0.00189232	2.72301
Mrps28	6.07111	0.00244972	2.61088
Cdc23	6.08769	0.0028162	2.55034
Prmt1	4.1553	0.00288213	2.54029
Prmt5	4.5455	0.00288993	2.53911
Mrps6	4.18658	0.00299196	2.52404
Psme3	3.97196	0.00299196	2.52404
Ncoa5	3.5929	0.00303735	2.5175
Mrps24	7.02158	0.00303735	2.5175
Ppp6c	6.53221	0.00399534	2.39845
Mrpl51	3.99007	0.00401029	2.39682
Fbxw8	3.39451	0.00465526	2.33206
Anapc2	4.34837	0.00465526	2.33206
Gadd45gip1	3.34966	0.00465526	2.33206
Ccar2	4.97689	0.00470934	2.32704
Anapc4	4.78872	0.00477288	2.32122
Mrpl3	3.75133	0.00477288	2.32122
Mrpl41	3.79858	0.00477288	2.32122
Mrpl45	3.63758	0.00477288	2.32122
Mrps25	6.73404	0.00497138	2.30352
Ypel5	2.94468	0.00553144	2.25716
Skiv2l2	2.95291	0.00553144	2.25716
Mrps17	6.05173	0.00580627	2.2361
Mrps18a	3.42453	0.0060547	2.21791
Mrpl13	3.36106	0.00707272	2.15041
Mrpl44	3.45432	0.00742746	2.12916
Mrpl4	2.83478	0.00742746	2.12916
Anapc5	5.18161	0.00749676	2.12513
Mrpl21	2.83238	0.00749676	2.12513
Mrpl1	2.90926	0.0088316	2.05396
Mrpl17	4.20946	0.00930665	2.03121
Mrpl22	2.48558	0.0101762	1.99241
Syncrip	2.48209	0.0102508	1.98924
Mrpl9	3.10556	0.0102508	1.98924
Mrpl30	3.61594	0.0102757	1.98819
Ranbp10	2.87914	0.0115204	1.93853
Hnrnpd	2.82077	0.0117382	1.9304
Mrpl49	4.38085	0.0118398	1.92666
Mrpl53	2.34184	0.0132888	1.87651
Impdh1	3.00162	0.0154008	1.81246
Mrpl24	2.32395	0.0164989	1.78254
Hnrnpl	2.82569	0.0167327	1.77643
Mrpl12	3.3013	0.01723	1.76371
Mrpl18	3.06887	0.0173193	1.76147
Hnrnpr	2.16013	0.0176984	1.75207
Hnrnpdl	2.34534	0.0179708	1.74543
Anapc1	4.78024	0.0186896	1.7284
	2.4265	0.0192571	1.71541
Cpsf3	2.10983	0.0204144	1.69006
Prmt6	2.03066	0.0210047	1.67768
Mrpl47	2.17584	0.0222429	1.65281
Znf326;Zfp326	4.15649	0.0226674	1.6446
Ict1	3.16496	0.0226674	1.6446
Cad	3.07199	0.0239772	1.6202
Mrpl43	3.98275	0.0253802	1.59551
Dtx2	2.24479	0.026701	1.57347
Ttn	7.47997	0.0268051	1.57178
Zfp36l2	2.15943	0.0268051	1.57178
Mrpl50	3.64046	0.0268051	1.57178
Wdr77	2.58134	0.0268051	1.57178
Ate1	2.99738	0.0268881	1.57044
Ythdc1	2.16783	0.0268881	1.57044
Cpsf2	2.09654	0.0268881	1.57044
Ezh2	3.69942	0.0268881	1.57044
Ptcd1	2.33364	0.0268881	1.57044
Hnrnpab	2.10617	0.0268881	1.57044
Mrpl27	3.7205	0.0268881	1.57044
Hnrnpd	2.42135	0.0269744	1.56905
Ppp6r1	4.1736	0.0271228	1.56667
Mrpl32	2.32512	0.0272841	1.56409
Plod1	4.31179	0.0272841	1.56409
Wdr26	3.69495	0.0275559	1.55979
Mrpl28	2.6091	0.0287338	1.54161
Hnrnpul2	3.11566	0.0290353	1.53707
Mrpl57	3.82333	0.0290353	1.53707
Ylpm1	2.4305	0.0296483	1.528
Mrpl19	5.09894	0.0323794	1.48973
Hnrnph2	2.21997	0.0348304	1.45804
Ahcyl1	2.28065	0.0349706	1.4563
Ncbp1	1.86497	0.0356108	1.44842
Htra2	1.89096	0.0356108	1.44842
Cdc16	3.82731	0.0393071	1.40553
Samhd1	-2.01294	0.0400721	1.39716
Mrpl46	1.99931	0.0415657	1.38126
	2.77983	0.0438152	1.35837
Mrpl48	1.62508	0.0476091	1.32231
Golgb1	5.57578	0.0503095	1.29835
Ranbp9	2.35703	0.0503095	1.29835
Mrpl23	2.06636	0.0503095	1.29835
Mthfd1l	-1.73699	0.0507136	1.29488
Ube2o	3.41456	0.0520585	1.28351
Rbm12b2	3.24131	0.0544274	1.26418
Prep	-2.62672	0.0559929	1.25187
Khdrbs1	1.73359	0.0561953	1.2503
Safb2	1.90591	0.0603706	1.21917
Impdh2	2.30902	0.060908	1.21533
Arhgap42	5.0106	0.0642228	1.19231
Sec16a	4.13753	0.0642228	1.19231
Eral1	1.70452	0.0642228	1.19231
Hnrnph1	1.48525	0.0660597	1.18006
Paip1	2.52736	0.0661072	1.17975
Mrpl20	1.78373	0.0661072	1.17975
	2.51282	0.0661072	1.17975
Osbpl3	2.41775	0.0679096	1.16807
Tra2a	1.44035	0.0720914	1.14212
Rbmxl1	1.73126	0.0737744	1.13209
Nol9	2.07944	0.0758378	1.12011
Fuk	2.41547	0.076022	1.11906
Rbms1	2.71058	0.0779568	1.10815
Srsf7	1.39343	0.0812866	1.08998
Usp9x	3.25446	0.0813308	1.08974
Mrpl38	1.54879	0.0847201	1.07201
Raly	1.332	0.0867954	1.0615
Ott;Gm15080;Gm15107;Gm15093;Gm15097;Gm15114	2.03634	0.0869399	1.06078
Eif3k	1.38265	0.0876473	1.05726
Srsf9	2.75916	0.0895979	1.0477
Eed	2.73049	0.0950094	1.02223
Ube2v1;Gm20431	-2.06182	0.0950094	1.02223
Rbm7	1.36471	0.0960754	1.01739
Trim27	2.60286	0.097852	1.00943
Yars	-1.29464	0.100987	0.995735
	-4.06138	0.102588	0.988901
Hnrnpk	1.46461	0.109827	0.959292
Maea	2.14678	0.109953	0.958791
Ncbp2	1.36558	0.114476	0.941286
Tra2b	1.35226	0.115497	0.93743
Stoml2	-1.86835	0.117202	0.931066
Fkbp4	-1.23756	0.128638	0.890631
Mrpl2	1.36741	0.132334	0.878329
Mrpl55	3.66028	0.132499	0.877788
Ranbp3	-1.78909	0.134866	0.870099
Nt5dc2	2.17121	0.135677	0.867493
Akap8	1.51047	0.135677	0.867493
Calu	-1.27449	0.13825	0.859334
Zfr	2.9365	0.13825	0.859334
Matr3	1.24413	0.13825	0.859334
Wdr33	1.67236	0.13825	0.859334
Hyou1	-2.14893	0.13825	0.859334
Anxa6	-3.51901	0.140875	0.851166
Ppp2r2a	1.95127	0.141492	0.849269
Mrps30	1.29832	0.141492	0.849269
Igf2bp2	1.20664	0.142578	0.845947
Apobec3	1.82862	0.142578	0.845947
	1.85119	0.142578	0.845947
Safb	1.50561	0.143141	0.844234
Ehd2	-1.84409	0.14446	0.840254
Chchd2;Zbed5	1.84124	0.146444	0.834329
Ssfa2	2.4682	0.14946	0.825474
Hnrnpa3	1.15	0.154502	0.811066
Aldoa;Aldoart1	-2.34671	0.154564	0.810891
Zc3h13	1.64453	0.156792	0.804677
Rab31	-1.29997	0.156792	0.804677
Arhgap22	1.19148	0.156792	0.804677
Casc3	1.69343	0.156792	0.804677
Hnrnpu	1.17696	0.156792	0.804677
Rbm42	2.38637	0.159686	0.796732
Srsf3	1.05902	0.166199	0.779373
Tfip11	1.05817	0.173427	0.760883
Spice1	1.58839	0.175922	0.754679
Hnrnpf	1.13375	0.175922	0.754679
Rbm6	1.3831	0.175922	0.754679
Cyb5a	3.11566	0.176557	0.753116
Rplp1	1.49021	0.18057	0.743355
	3.08017	0.18057	0.743355
Acin1	1.16447	0.18509	0.732618
Fbxo21	1.6916	0.190371	0.720399
Rps9	1.11668	0.193559	0.713187
Mrpl40	1.51402	0.195298	0.709303
Tsen15	2.96927	0.195423	0.709024
Fat1	1.96027	0.195437	0.708994
Dvl2	1.00458	0.195437	0.708994
Angptl2	1.92063	0.195502	0.708849
Hnrnpc	1.04642	0.195881	0.708007
Cstf1	1.28574	0.196818	0.705935
Fubp1	-1.61399	0.198443	0.702364
Hnrnpa3	0.992674	0.199859	0.699277
Sun2	1.15974	0.202899	0.692719
Acsl3	-1.07508	0.205297	0.687618
Rbm15b	1.46026	0.209608	0.678592
Capn2	-1.4564	0.210956	0.675807
Anxa5	-2.35999	0.210956	0.675807
Maged1	-1.54326	0.212326	0.672997
Zbtb1	2.42747	0.212583	0.672471
Ybx3	1.03548	0.218251	0.661044
Epb41l2;Epb4.1l2	-1.19416	0.220476	0.656638
Ap2a1	1.18563	0.220476	0.656638
Ptma	-1.76393	0.220476	0.656638
Lars	-1.1683	0.22076	0.65608
Ubr4	2.74544	0.22089	0.655823
Rbm15	1.0832	0.22089	0.655823
Ppa1	-1.07191	0.22089	0.655823
Pabpn1;Gm20521	1.47098	0.221071	0.655468
Larp1	1.04671	0.221071	0.655468
Ppp2r1a	1.04449	0.221071	0.655468
Dak	-2.72454	0.221071	0.655468
	1.58814	0.221071	0.655468
Dpysl2	-1.05174	0.221431	0.654762
Cops8	-0.964331	0.221431	0.654762
Plaa	-1.22939	0.222645	0.652387
Pabpc1	0.922996	0.222645	0.652387
Erlin1	-0.925392	0.222645	0.652387
Srsf10	1.02493	0.222645	0.652387
	-2.68901	0.222645	0.652387
Arl3	-2.66246	0.22514	0.647548
	1.51064	0.22514	0.647548
Tpm3	1.51193	0.225936	0.646015
	1.02038	0.227956	0.642149
Ppp2r1b	0.992174	0.23373	0.631286
Srrt	1.40485	0.234173	0.630464
Ftsj3	2.6021	0.234902	0.629113
Larp4b	2.26098	0.236817	0.625587
Acat1	-1.18572	0.23842	0.622657
	1.37894	0.243373	0.613727
Ybx1	0.906373	0.244287	0.6121
Rbm22	1.33394	0.244287	0.6121
Alad	-1.10065	0.244742	0.611292
Nelfb	1.31589	0.245387	0.610148
Bckdha	2.74697	0.245387	0.610148
Ilf2	0.880859	0.248091	0.605389
Klc1	2.50627	0.249054	0.603706
Arhgef17	1.41643	0.249054	0.603706
Pak2	-1.12087	0.250001	0.602059
	-2.49198	0.250989	0.600345
Atp2b1	-1.32155	0.251774	0.598988
	1.41585	0.252256	0.598158
Hnrnpa2b1	1.23828	0.256506	0.590903
Acad9	-1.11995	0.260136	0.5848
Smc2	-1.40013	0.263337	0.579489
Snip1	1.41384	0.264449	0.577659
Cirbp	2.41942	0.26468	0.577278
Thoc2	1.65705	0.269274	0.569805
Cdc42bpb	2.38551	0.27286	0.564059
Hdac5	1.26343	0.276537	0.558247
Huwe1	0.886084	0.277065	0.557418
Fam195a	1.23802	0.283372	0.547643
Wtap	1.5045	0.283432	0.547552
Bckdhb	0.874563	0.28378	0.547018
Hk2	-1.00987	0.289029	0.539059
Smc3	-0.999749	0.289029	0.539059
Fip1l1	0.848718	0.289029	0.539059
Fiz1	1.05059	0.289029	0.539059
	2.29988	0.289029	0.539059
	2.31311	0.289029	0.539059
Taldo1	-1.48479	0.28958	0.538231
Golph3	-1.92883	0.28958	0.538231
Mzt2	1.25941	0.28958	0.538231
Hist1h2ah;Hist1h2ak;Hist1h2af;Hist3h2a;H2afj;Hist1h2aa	1.40556	0.289781	0.53793
Abcd3	1.79782	0.289913	0.537733
Hmgb1	-1.61031	0.292684	0.533601
Knop1	-1.04477	0.292684	0.533601
Arpc1a	-2.70812	0.293756	0.532013
Cbx4	1.24374	0.294105	0.531498
Gsto1	-1.27066	0.295747	0.52908
Rbm39	0.822126	0.295747	0.52908
Zc3h7b	1.18563	0.297279	0.526836
Dhx9	0.90793	0.301499	0.520715
Zfp62	0.874852	0.3019	0.520136
Akr1b1;Akr1b3	-1.54095	0.302135	0.519799
Atic	-1.7693	0.302161	0.519762
Ppp4r2	1.17802	0.310037	0.508586
Gemin5	1.15958	0.310037	0.508586
Cpsf4	0.841694	0.310037	0.508586
Hdgfrp2	1.72379	0.310037	0.508586
Snrnp70	0.907554	0.310037	0.508586
Gpd2	-1.08105	0.310037	0.508586
Mib1	1.70808	0.310037	0.508586
Efemp1	2.32752	0.310037	0.508586
Ddx54	2.16552	0.310037	0.508586
Hnrnpul1	1.16713	0.310037	0.508586
Dhx36	0.968193	0.310037	0.508586
Psat1	-1.2878	0.310037	0.508586
Dnajc10	0.859682	0.310037	0.508586
Gpc1	0.82565	0.310037	0.508586
	2.16431	0.310037	0.508586
	2.14583	0.310037	0.508586
	1.3585	0.310037	0.508586
Pgam1	-1.00357	0.311265	0.50687
	2.13517	0.311816	0.506101
Ddx3x;D1Pas1	1.03353	0.311907	0.505974
Ppp2ca	0.811472	0.31363	0.503582
Cwc22;Gm13695;Gm13697	1.13816	0.314967	0.501735
Usp14	-1.3535	0.314967	0.501735
Arhgef11	2.10928	0.314967	0.501735
Klhl7	0.870018	0.314967	0.501735
Rpl11	0.779595	0.314967	0.501735
Cnn3	-0.845974	0.314967	0.501735
Cuedc1	1.26909	0.317265	0.498578
Slc16a1	-0.801149	0.318242	0.497242
Tpr	-1.19676	0.318242	0.497242
Hspg2	2.08028	0.320196	0.494585
Tbc1d15	-1.24374	0.320196	0.494585
Iap	0.981136	0.32108	0.493387
Tefm	-1.58746	0.32108	0.493387
Ahcy	-1.4608	0.322438	0.491554
Cpsf1	1.11184	0.324638	0.4886
	1.5298	0.324638	0.4886
Mdh2	-1.41058	0.324742	0.488462
U2af2	0.763988	0.324742	0.488462
Ube2n	-1.17142	0.325036	0.488068
FAM120A	0.881677	0.325036	0.488068
	1.49883	0.326989	0.485467
Esd	-1.10691	0.329055	0.482731
Dnajc2	1.64311	0.329055	0.482731
Hp1bp3	-0.785326	0.329055	0.482731
Ero1l	2.02296	0.329752	0.481813
Lgals1	-1.1701	0.329855	0.481677
Dctn1	-0.887985	0.330813	0.480418
Magoh	0.752044	0.330813	0.480418
Psmc1	0.897328	0.330813	0.480418
	3.3522	0.330813	0.480418
Naa15	-2.00652	0.330818	0.48041
Gemin7	1.67266	0.335101	0.474825
Dync1i2	-1.03167	0.335101	0.474825
	1.9912	0.335101	0.474825
Tubgcp2	1.98249	0.335248	0.474633
Aifm1	-0.990611	0.335248	0.474633
Col1a2	-1.31559	0.335248	0.474633
	1.98554	0.335248	0.474633
Rhot1	-0.735827	0.33774	0.471418
Gtf3c5	1.24106	0.338678	0.470213
Plod3	0.735864	0.338678	0.470213
	1.9635	0.338678	0.470213
Mepce	0.850869	0.339405	0.469281
Mtch1	-0.762221	0.340174	0.468299
Uba2	-1.26382	0.345701	0.461299
Pkp4	0.770542	0.3458	0.461176
Sqstm1	0.777515	0.346239	0.460624
Pabpc4	0.721679	0.349489	0.456566
Cpsf7	1.97402	0.349489	0.456566
Nedd4	0.723213	0.351445	0.454142
Igf2bp1	0.745339	0.355649	0.448978
Pard3	1.33926	0.356059	0.448478
	1.30038	0.356059	0.448478
Ccdc77	1.89055	0.358257	0.445805
Galk1	-0.739052	0.358257	0.445805
	1.89099	0.358257	0.445805
Ilf3	0.754519	0.360589	0.442988
Impa1	-0.812986	0.361769	0.441568
Pdhb	-0.816034	0.361769	0.441568
	1.10087	0.361769	0.441568
Rrm1	-1.01978	0.368543	0.433512
Erbb2ip	1.08576	0.369922	0.43189
Psmd4	-0.698052	0.369922	0.43189
Trmt1	-0.689545	0.369922	0.43189
Kif18b	2.0617	0.369922	0.43189
Riok2	0.756559	0.369922	0.43189
Tcirg1	1.85031	0.369922	0.43189
Ptges3	-0.699812	0.369922	0.43189
Acot9;Acot10	-1.22466	0.369922	0.43189
Nudcd2	1.83771	0.370242	0.431514
Snd1	-1.2713	0.37051	0.4312
Fh	-1.24296	0.370616	0.431076
	-1.03297	0.370616	0.431076
Gfpt1	-0.944333	0.371304	0.43027
Xpo1	1.82591	0.371304	0.43027
Esf1	1.00242	0.372	0.429457
Nfia	1.81502	0.37485	0.426143
Lgals3bp	0.993717	0.375214	0.425721
Neo1	1.79827	0.375734	0.425119
Cpsf6	0.931436	0.375734	0.425119
Avil	1.80885	0.375734	0.425119
Ppia	-1.02862	0.375734	0.425119
Rbms2	0.998554	0.375734	0.425119
Capg	-1.79916	0.375734	0.425119
	-1.80154	0.375734	0.425119
	-1.79555	0.376181	0.424603
Srsf1	0.67917	0.377077	0.42357
Mkln1	1.15034	0.377077	0.42357
Gpatch4	1.12426	0.377077	0.42357
Znf771	0.991287	0.377077	0.42357
Ubtd1	0.938953	0.377077	0.42357
	0.995751	0.377077	0.42357
Elavl2;Elavl4	1.06795	0.377257	0.423363
Gmps	-1.0258	0.377257	0.423363
Thy1	0.951824	0.379485	0.420805
Luc7l3	0.745312	0.379485	0.420805
Vdac1	-0.745667	0.379485	0.420805
Srsf5	0.680228	0.382676	0.417168
Elavl1	0.713331	0.382676	0.417168
Heatr3	-1.7512	0.382676	0.417168
Thoc1	1.37478	0.382676	0.417168
Cd109	1.0046	0.382676	0.417168
Igf2bp3	0.756339	0.382676	0.417168
RTRAF	1.21607	0.382676	0.417168
	1.74909	0.382676	0.417168
Atp5j2	0.959601	0.384279	0.415353
Ttll12	-1.74128	0.384934	0.414614
Lox	0.989113	0.385094	0.414433
Myo5a	0.694186	0.387991	0.411178
Atxn2	0.751564	0.387991	0.411178
Eif3d	0.736358	0.387991	0.411178
Pdia3	-1.16873	0.387991	0.411178
Rps7	-0.967205	0.387991	0.411178
Hist1h4a	0.681146	0.387991	0.411178
Rps15	0.659619	0.387991	0.411178
Xpnpep1	1.71099	0.387991	0.411178
Ctcf	0.980942	0.387991	0.411178
Psmd5	-0.957568	0.387991	0.411178
Dph2	0.822387	0.387991	0.411178
Pmpca	-0.712426	0.387991	0.411178
Dctn3	-0.978742	0.387991	0.411178
	1.70978	0.387991	0.411178
	-1.71845	0.387991	0.411178
	1.70651	0.388262	0.410875
	1.70109	0.390318	0.408581
Nsun2	-0.67925	0.391482	0.407289
Pld2	1.26848	0.391482	0.407289
Zc3h11a	0.807475	0.391482	0.407289
Rbm17	0.716489	0.391482	0.407289
Snrpd1	0.780809	0.39185	0.406881
Exosc4	0.940141	0.39185	0.406881
Nup98	0.931636	0.392349	0.406328
Alcam	1.12701	0.392436	0.406232
Cdk11b	1.68155	0.392436	0.406232
Pdha1	-1.67549	0.392436	0.406232
Atp5i	1.84037	0.392436	0.406232
Prrc2a	0.63988	0.392436	0.406232
Clptm1	1.67641	0.392436	0.406232
Gtf2e1	1.68041	0.392436	0.406232
Pnn	0.699096	0.393308	0.405268
Znhit6	1.44501	0.393412	0.405152
Bag3	0.655367	0.394256	0.404222
	-1.66569	0.394256	0.404222
Traf7	1.65752	0.397757	0.400383
Srp72	-0.923437	0.401441	0.396378
Trim56	0.640459	0.401441	0.396378
Dazap1	1.63555	0.407699	0.38966
Etf1	-1.077	0.40879	0.3885
Trub2	1.49524	0.40879	0.3885
Hsp90b1	-0.799011	0.409224	0.388039
Yy1	1.62688	0.409224	0.388039
Farp2	-0.914502	0.410746	0.386427
Sdcbp	1.2351	0.410746	0.386427
Apex1	-1.71208	0.410746	0.386427
Tkt	-1.45186	0.410746	0.386427
Tubg1;Tubg2	1.28078	0.410746	0.386427
Fam98a	0.682622	0.410746	0.386427
Ddx28	0.730564	0.410746	0.386427
Tars	-0.944289	0.410746	0.386427
Sqrdl	-0.886422	0.410746	0.386427
Man2c1	0.704055	0.413143	0.3839
Psap	-1.36766	0.41435	0.382633
Xdh	-1.54347	0.41435	0.382633
Top1	0.707611	0.41435	0.382633
Cnn2	-0.754137	0.41435	0.382633
Nol6	-0.914696	0.41435	0.382633
Slc25a3	-0.695625	0.41435	0.382633
Camk2g	-1.03115	0.41435	0.382633
Mtpap	-1.17095	0.41435	0.382633
Psmg1	0.705916	0.41435	0.382633
Celf2	0.988529	0.41435	0.382633
Hsp90ab1	-0.619605	0.415398	0.381535
Tns1	-1.56507	0.416734	0.380141
Hsp90aa1	-0.64679	0.416734	0.380141
Nptn	1.57917	0.416734	0.380141
Rac1	-0.812938	0.416734	0.380141
Krit1	1.57009	0.416734	0.380141
Klhl42	1.11487	0.416734	0.380141
Cep55	2.02683	0.416734	0.380141
Pgp	-0.769522	0.416734	0.380141
Sh3kbp1	0.632532	0.416734	0.380141
Ythdf2	0.607564	0.416734	0.380141
Psmd9	-1.56433	0.416734	0.380141
	1.5784	0.416734	0.380141
	-1.57461	0.416734	0.380141
	-1.87638	0.416734	0.380141
	1.56516	0.416734	0.380141
Calr	-1.47427	0.418518	0.378286
Ap2b1	0.648397	0.418633	0.378166
	1.03111	0.418633	0.378166
	-1.55403	0.418665	0.378133
Mtch2	-0.71492	0.419649	0.377114
Gstp1	-1.54453	0.421191	0.375521
Fabp5	-1.54513	0.421191	0.375521
Gdi2	-1.1099	0.421191	0.375521
Dhrs4	-1.53826	0.423426	0.373222
Ak1	0.808132	0.423426	0.373222
Edil3	1.11849	0.424252	0.372376
Rpl36a	0.592908	0.424252	0.372376
Nsun5	0.63166	0.424252	0.372376
Sfxn1	-0.859832	0.424252	0.372376
Hnrnpa0	0.795181	0.424407	0.372217
Hist1h3b;Hist1h3a	0.695516	0.429863	0.36667
Set	-0.920775	0.431564	0.364955
Vps29	-0.76843	0.431564	0.364955
Acyp2	1.50954	0.431564	0.364955
Cdc42	-1.1313	0.431564	0.364955
Eif3f	0.636711	0.431564	0.364955
	1.51284	0.431564	0.364955
	1.51206	0.431564	0.364955
Gtf3c3	0.834588	0.432352	0.364162
Vdac2	-0.632884	0.432352	0.364162
	-0.853213	0.432352	0.364162
Fxr2	-0.584913	0.432691	0.363822
Ppib	-0.706314	0.433188	0.363324
Arglu1	0.616235	0.433188	0.363324
Tpm1	0.945272	0.433188	0.363324
Strap	0.772546	0.433795	0.362715
Eef1d	-0.651484	0.437491	0.359031
Pck2	-1.04744	0.437819	0.358706
Unc119b	0.69937	0.437819	0.358706
Scd3;Scd1;Scd2;Scd4	-1.47788	0.438437	0.358093
Dnm2	-1.47891	0.438437	0.358093
Sdc4	-1.47543	0.438437	0.358093
Il1rl1	1.45849	0.438437	0.358093
Rhog	-0.592718	0.438437	0.358093
Myl12b	1.35981	0.438437	0.358093
Tsn	-1.46958	0.438437	0.358093
Sltm	0.617389	0.438437	0.358093
Farp2	0.587021	0.438437	0.358093
Nudt21	1.40507	0.438437	0.358093
Exosc9	-0.760755	0.438437	0.358093
	-1.47421	0.438437	0.358093
Upf3b	1.11312	0.438567	0.357964
Cdk4	-0.621324	0.438712	0.357821
Larp4	0.572222	0.439532	0.35701
Gsta4	1.46262	0.439532	0.35701
Cyc1	0.65091	0.439532	0.35701
Ktn1	-0.731896	0.439931	0.356616
Tk1	1.03223	0.439931	0.356616
Ldha	-0.735902	0.439931	0.356616
Rpl18	0.567475	0.439931	0.356616
Mmp14	-0.584303	0.439931	0.356616
Mcm2	-0.932752	0.439931	0.356616
Aurka	-1.45523	0.439931	0.356616
Nop14	0.90814	0.439931	0.356616
Prpf19	0.633153	0.439931	0.356616
Aldh9a1	-1.44662	0.439931	0.356616
	1.4466	0.439931	0.356616
	1.45456	0.439931	0.356616
Tfam	1.49515	0.442137	0.354443
Psmc6	-0.67092	0.442137	0.354443
Dnajb12	0.786774	0.442137	0.354443
Shmt2	-0.68015	0.442137	0.354443
	-1.43724	0.442137	0.354443
Utp14a	1.07331	0.443178	0.353422
	-1.43405	0.443178	0.353422
Iars	-0.617044	0.443491	0.353116
Dhx15	0.619909	0.444155	0.352466
Slc3a2	-0.878258	0.444155	0.352466
Hist1h1b	-0.617032	0.444155	0.352466
Hspd1	-0.647598	0.444155	0.352466
Lrrc47	-0.818379	0.444155	0.352466
Ddx5	0.565539	0.444155	0.352466
Flnc	-0.673433	0.444155	0.352466
Cs	-2.0111	0.44702	0.349673
Arhgef2	0.59248	0.44871	0.348034
Eef2	-0.611144	0.449538	0.347234
Ftl1;Ftl2	0.83348	0.452079	0.344785
Cox5b	-0.555241	0.452169	0.344699
Swap70	-0.689893	0.452169	0.344699
Rnh1	0.612504	0.452169	0.344699
Mtfr1l	-0.942719	0.452169	0.344699
	-1.40253	0.452169	0.344699
Cfl1	-0.650635	0.452444	0.344435
Gys1	-0.60984	0.453447	0.343473
Rps12	-0.865007	0.453447	0.343473
Ahcyl2	1.39221	0.453447	0.343473
Aimp1	-0.640229	0.453447	0.343473
Cacybp	-1.39225	0.453447	0.343473
Lsm12	0.740802	0.453447	0.343473
Add1	0.795129	0.453447	0.343473
Sod1	-0.808885	0.453559	0.343367
Tomm70a	-0.854039	0.453559	0.343367
Znf706	-1.38671	0.453559	0.343367
	1.38659	0.453559	0.343367
Snw1	0.825816	0.453839	0.343098
Mov10	0.602222	0.453839	0.343098
Dnajc13	1.40403	0.453839	0.343098
Ap2m1	0.548748	0.453839	0.343098
Klhl22	0.682775	0.453839	0.343098
Kxd1;Uba52;Gm8797;Ubc;Ubb	-0.777747	0.454845	0.342137
Dmap1	0.63643	0.456412	0.340643
Tnfrsf23	0.885259	0.457119	0.339971
	1.37168	0.457119	0.339971
Pan3	-1.50176	0.45784	0.339286
Ppp2r2d	1.36523	0.459755	0.337474
Pag1	1.73672	0.461685	0.335654
Lemd2	1.36069	0.461685	0.335654
	0.559881	0.462055	0.335307
Hspa14	0.826144	0.462326	0.335052
Mrpl16	1.35473	0.463508	0.333943
Cpeb4	1.35247	0.464079	0.333408
Tada3	0.765988	0.464079	0.333408
Snrpb2	0.858931	0.465279	0.332286
Psmg3	1.34776	0.465279	0.332286
Hnrnpm	-0.555663	0.465279	0.332286
	1.33959	0.469977	0.327924
Msn	-0.786699	0.470088	0.327821
Las1l	1.13629	0.473005	0.325134
Rad23b	-0.694394	0.47479	0.323499
Cnot7	-1.32882	0.47479	0.323499
	-0.653299	0.47479	0.323499
Fam64a	-0.631406	0.475097	0.323217
Elp3	0.903366	0.475476	0.322872
	-1.32497	0.475476	0.322872
Tomm34	-0.859429	0.476037	0.322359
Csnk1g1	1.36267	0.477346	0.321166
Cpt1a	-1.14558	0.477346	0.321166
Chmp5	-1.31907	0.477346	0.321166
	-1.31717	0.477346	0.321166
	1.31263	0.479444	0.319262
Ppil2	-0.877975	0.480808	0.318028
Trove2	0.9757	0.482912	0.316132
Jcad	0.631144	0.482912	0.316132
Obfc1	0.58081	0.483027	0.316029
Tnfaip1	1.30175	0.483159	0.31591
Polrmt	1.30218	0.483159	0.31591
Pcbp2	-0.602488	0.485268	0.314018
Atp6v0a1	-1.29702	0.485268	0.314018
	1.29586	0.485399	0.313901
Nup93	-0.793809	0.48926	0.31046
Phb	-0.702181	0.490733	0.309155
	-1.28698	0.490733	0.309155
Dpm1	0.664684	0.492329	0.307745
Mettl17	0.74496	0.493587	0.306636
Ten1	1.27517	0.496518	0.304065
Xrn2	0.546069	0.496518	0.304065
Eif4b	-0.522184	0.498224	0.302575
Cops2	0.723423	0.500658	0.300459
	-1.26663	0.500658	0.300459
	-1.26549	0.500795	0.30034
Eef1b;Eef1b2	-0.502461	0.501052	0.300117
Ssb	0.508689	0.501052	0.300117
Hnrnpa1	0.675687	0.501052	0.300117
Lsg1	-0.567961	0.501052	0.300117
Nufip2	0.56441	0.501052	0.300117
Rbbp7	0.527823	0.501052	0.300117
Lmo7	0.635252	0.502212	0.299113
Nop58	-0.677671	0.503095	0.29835
Pnpt1	-1.25306	0.503095	0.29835
Mrps36	1.25473	0.503095	0.29835
Dynll2	1.25389	0.503095	0.29835
Znf638;Zfml	0.90866	0.504218	0.297381
Mrps12	-0.869187	0.504218	0.297381
Smarcc2	-0.590402	0.504218	0.297381
Ndufs1	0.530264	0.504218	0.297381
Lypla2	-1.2449	0.505203	0.296534
Pnp	-0.699381	0.506747	0.295209
Slc2a1	0.84325	0.508439	0.293761
Sucla2	-0.888946	0.510638	0.291887
Rtn4	-0.630265	0.512206	0.290555
Dhx33	-0.886373	0.514054	0.288991
Gm20390;Nme2	-0.867003	0.515538	0.287739
Hdac2	-0.552458	0.516344	0.287061
Khsrp	-0.580133	0.516344	0.287061
Zc3hav1	0.550851	0.516344	0.287061
Gm10094;Sap18	0.492208	0.516344	0.287061
Actb	-1.21405	0.516344	0.287061
Pphln1	1.38385	0.516344	0.287061
Prdx4	0.779171	0.516344	0.287061
Pgk1	-0.87569	0.516344	0.287061
Cap1	-0.538184	0.516344	0.287061
Atp6v1e1	-1.77044	0.516344	0.287061
Isy1	0.640125	0.516344	0.287061
Thoc7	0.954829	0.516344	0.287061
Ppat	-0.699618	0.516344	0.287061
Hdlbp	-0.656769	0.516344	0.287061
Impa2	-1.21134	0.516344	0.287061
Eif4a3;Gm8994	0.50536	0.516344	0.287061
Sar1a	-1.21036	0.516344	0.287061
Unc45a	0.518158	0.516344	0.287061
Rpusd4	1.20732	0.516344	0.287061
Mta2	-0.838914	0.516344	0.287061
	0.970188	0.516344	0.287061
Negr1	0.735098	0.51879	0.285009
C530008M17Rik;Kiaa1211	1.29758	0.51879	0.285009
Rsl24d1	0.803855	0.51879	0.285009
Trp53bp2;Tp53bp2	0.780295	0.51879	0.285009
Hdgf	-1.19778	0.51879	0.285009
Psph	-1.20135	0.51879	0.285009
Nek7	0.725861	0.51879	0.285009
Phlda3	0.937302	0.51879	0.285009
Mtmr2	0.545418	0.51879	0.285009
Anxa1	-0.820013	0.519335	0.284552
Zyx	-0.680546	0.519335	0.284552
Ms4a4d	0.697097	0.519335	0.284552
Sumo1	0.825505	0.52096	0.283196
	-0.707037	0.52096	0.283196
Thoc5	0.60254	0.521637	0.282632
Mark3	0.499306	0.521637	0.282632
Pcmt1	-0.681286	0.521637	0.282632
S100a10	1.18981	0.521637	0.282632
Mtpn	1.18539	0.521637	0.282632
Aes	1.03586	0.521637	0.282632
Pfdn6	1.18431	0.521637	0.282632
Acp1	1.18158	0.521637	0.282632
Ak2	-1.17904	0.522957	0.281534
Spats2	0.483662	0.524799	0.280007
Got2	-0.689122	0.525908	0.27909
Hist1h2bc;Hist2h2bb;Hist1h2bh;Hist1h2bm	0.483637	0.527683	0.277627
Fhdc1	-0.883867	0.527683	0.277627
Dlat	-0.552479	0.527683	0.277627
Rtkn	-1.30491	0.527683	0.277627
Nup85	0.950867	0.527683	0.277627
Tbl1x	0.97687	0.527683	0.277627
	1.16717	0.527683	0.277627
Hsd17b10	-0.830524	0.528284	0.277132
Cetn3	0.738007	0.530564	0.275262
Banf1	2.06511	0.530564	0.275262
Aprt	-0.734592	0.530564	0.275262
Eif3a	0.563561	0.530564	0.275262
Rps24	0.494012	0.530564	0.275262
Nsrp1	1.38322	0.530564	0.275262
Lasp1	-0.629266	0.530564	0.275262
Scrib	0.839774	0.530564	0.275262
Dcaf8	-0.724746	0.530564	0.275262
Aco2	-0.887409	0.530564	0.275262
Exosc1	-1.15264	0.530564	0.275262
Txnrd1	-0.667197	0.530844	0.275033
Ranbp1	-0.62006	0.532824	0.273416
Rsu1	-1.14698	0.533357	0.272982
Sdf2	-0.837782	0.535316	0.27139
Pald1	-1.91518	0.535316	0.27139
Prkcsh	-0.825895	0.535316	0.27139
Rpl35	0.482319	0.535316	0.27139
Eif3b	0.502718	0.535316	0.27139
Ywhab	-0.530915	0.535316	0.27139
Sun1	1.13901	0.535316	0.27139
	1.14186	0.535316	0.27139
	-1.14071	0.535316	0.27139
Sf3a1	1.25507	0.535383	0.271335
Ppap2b	0.835223	0.535626	0.271139
2026-09-02	-0.506768	0.535648	0.271121
Wash1	-1.13305	0.535648	0.271121
Arl8a	-0.687789	0.535648	0.271121
Ctc1	0.576201	0.535975	0.270855
Znf787	0.649649	0.535975	0.270855
Glg1	0.799031	0.538163	0.269086
Nxf1	0.471504	0.538163	0.269086
Zmat2	1.1274	0.538163	0.269086
Trap1	-0.677538	0.538163	0.269086
Vta1	-0.675631	0.538163	0.269086
1810022K09Rik	-0.549621	0.5399	0.267687
Lonp1	-1.15761	0.54113	0.266698
Hist1h1d	-0.574408	0.544084	0.264334
Rpl32	0.486196	0.544084	0.264334
Ganab	-0.968508	0.544084	0.264334
Vwa5a	-1.11271	0.544084	0.264334
Tomm22	0.457024	0.544084	0.264334
Sh3bgrl	-0.557457	0.544084	0.264334
Rpl10;Rpl10l	0.456143	0.545423	0.263267
	1.10736	0.546623	0.262312
Ptbp3	0.454847	0.546905	0.262088
Cul7	1.10575	0.546905	0.262088
Cars	-1.10395	0.546905	0.262088
	1.10415	0.546905	0.262088
Aip	-1.10095	0.548232	0.261036
Rpl7l1	1.10105	0.548232	0.261036
Ctnna1	0.468786	0.550439	0.259291
Cnbp	-1.09671	0.550439	0.259291
1700017B05Rik	1.09469	0.550439	0.259291
Klhl12	-1.09562	0.550439	0.259291
Cdc40	0.619492	0.550439	0.259291
Psmb5	-0.742135	0.550781	0.259021
Cyb5r3	-0.512617	0.551425	0.258513
Rab6a;Rab6b	-0.471973	0.551425	0.258513
Pa2g4	-1.15264	0.551425	0.258513
G6pdx	-0.561617	0.551425	0.258513
Rragc	1.08782	0.551425	0.258513
Ndufs7	-0.656678	0.551425	0.258513
	-1.09069	0.551425	0.258513
Anxa3	-0.664997	0.552017	0.258047
Itpr3	0.642136	0.552017	0.258047
	-0.447676	0.552017	0.258047
Sptbn1	0.501156	0.552017	0.258047
Bud31	0.524808	0.552017	0.258047
Ap3s1	-0.446643	0.552017	0.258047
Nipsnap1	1.29122	0.55328	0.257055
Snrpd3	0.467379	0.55328	0.257055
Esyt2	-1.07528	0.55328	0.257055
Fam195b	0.874977	0.55328	0.257055
Ahsa1	-0.486899	0.55328	0.257055
Rcn2	-0.468075	0.55328	0.257055
Tmed10	-0.548487	0.55328	0.257055
Eef1g	-0.453382	0.55328	0.257055
Pcnt	0.730715	0.554736	0.255914
Snrpb;Snrpn	0.497661	0.554736	0.255914
Tpp2	-0.558483	0.554736	0.255914
Ddx27	-0.743892	0.554736	0.255914
Arpc3	-0.5583	0.554736	0.255914
Rpsa	-0.435463	0.555661	0.25519
Ecm29;AI314180	0.667236	0.556377	0.254631
Angel2	1.06508	0.556377	0.254631
Fam129b	-1.06568	0.556377	0.254631
2026-09-11	-1.18022	0.559822	0.25195
	0.626328	0.559822	0.25195
Slc25a22	-0.633216	0.559839	0.251936
Cct2	0.432964	0.560581	0.251361
Ccdc61	0.607948	0.560997	0.25104
Arl2	-0.514026	0.560997	0.25104
	-0.639903	0.562382	0.249969
	-1.05285	0.562382	0.249969
Ssh2	0.666431	0.562708	0.249717
Ssbp1	-0.53581	0.562899	0.249569
Ssbp3	-0.628103	0.564755	0.24814
Gna13	-0.713378	0.564755	0.24814
Ndufa8	-0.453479	0.564755	0.24814
Nsdhl	-0.480901	0.564755	0.24814
Tagln2	-0.697201	0.564755	0.24814
Myo1e	-0.549483	0.566117	0.247094
Rpp30	0.602989	0.566117	0.247094
Morf4l2	-0.42458	0.566869	0.246517
Pcna	-0.437894	0.566869	0.246517
Map6	-0.609223	0.566869	0.246517
	1.03881	0.566869	0.246517
Sec23ip	-0.759234	0.567725	0.245862
Rplp0	-0.430167	0.567725	0.245862
Lgals3	-0.922277	0.567725	0.245862
Oat	-1.02739	0.567725	0.245862
Pla2g4a	-0.660247	0.567725	0.245862
D2Wsu81e	0.694186	0.567725	0.245862
Pfas	-1.28327	0.567725	0.245862
Mapre1	0.662554	0.567725	0.245862
Lpp	-0.44286	0.567725	0.245862
Ctdspl2	1.02797	0.567725	0.245862
Tceb3	0.745826	0.567725	0.245862
Pop1	0.535735	0.567725	0.245862
Senp3	0.723533	0.567725	0.245862
Vars	-0.582751	0.567725	0.245862
	0.596184	0.567725	0.245862
Thop1	-1.08491	0.568525	0.245251
Kpna3	0.882887	0.568525	0.245251
Tmem237	1.16203	0.568559	0.245225
Samd1	0.468447	0.568559	0.245225
P4hb	-0.548454	0.568559	0.245225
Fbl	-0.818101	0.568559	0.245225
Erh	0.484392	0.568559	0.245225
Ddx1	0.430434	0.568559	0.245225
	1.33365	0.568559	0.245225
Gtpbp1	0.462002	0.568639	0.245163
Tcea1	-0.823299	0.568639	0.245163
Adamtsl4	-1.01912	0.568639	0.245163
Ago2	-1.12383	0.568639	0.245163
Cul3	-0.519469	0.568639	0.245163
Gpc6	0.868054	0.569786	0.244288
Rnmt	0.655619	0.571561	0.242938
Sh3pxd2b	-0.551628	0.571864	0.242707
Psmd6	-0.439208	0.57375	0.241277
Fmr1	-0.496349	0.573783	0.241252
Anxa2	-0.476563	0.573783	0.241252
Rps25	0.568329	0.573783	0.241252
	1.00603	0.573783	0.241252
Bsg	-0.460729	0.57478	0.240498
Idh1	-0.724459	0.575415	0.240019
	1.00284	0.575415	0.240019
Xrcc5	0.447455	0.576035	0.239551
Prkca	0.76007	0.576035	0.239551
Rps14	0.431747	0.577321	0.238583
Mat2b	-0.500873	0.577321	0.238583
Bcas2	0.446667	0.577321	0.238583
	0.997622	0.577321	0.238583
Rbm28	-1.01654	0.577902	0.238146
Myl1;Myl3	-0.621505	0.578035	0.238046
Slc25a1	-0.444247	0.578035	0.238046
Fdps	-0.52483	0.578035	0.238046
Nup160	1.04098	0.578035	0.238046
Serpinh1	-0.41565	0.578408	0.237766
Grn	-0.429256	0.578408	0.237766
Usp10	1.10136	0.579404	0.237019
Mki67	-1.12291	0.579883	0.23666
Eef1a1	-0.425415	0.579883	0.23666
Nedd1	0.656776	0.579883	0.23666
Aaas	0.602262	0.579883	0.23666
Atp5f1	-0.430797	0.579883	0.23666
Atad1	-0.983926	0.579883	0.23666
Rpl37	1.87859	0.579883	0.23666
Nap1l4	0.667371	0.579933	0.236622
Dhx29	-0.681374	0.579933	0.236622
Fyttd1	0.413394	0.579933	0.236622
Rgs19	-0.980264	0.579943	0.236615
Nmt1	-0.70965	0.579943	0.236615
Hist1h1e	-0.514899	0.579943	0.236615
Abcf2	-0.453326	0.579943	0.236615
Stmn1	0.977906	0.580603	0.236121
Por	-0.966716	0.581268	0.235624
Srsf6	0.523243	0.581806	0.235222
Hax1	-0.733649	0.582233	0.234904
Trappc3	-0.507233	0.582786	0.234491
Ywhaz	-0.439873	0.582786	0.234491
Ccdc86	0.479523	0.582786	0.234491
Top3b	0.583383	0.582786	0.234491
Cd14	0.791292	0.58285	0.234443
Dhx30	0.53418	0.583701	0.23381
Ccdc50	-1.04686	0.583701	0.23381
Npepps	-0.651885	0.583701	0.23381
Slc25a24	-0.560092	0.583701	0.23381
Exosc6	-0.560568	0.583701	0.23381
Ncbp3	0.575537	0.583701	0.23381
Pcdhgc3	0.965832	0.583701	0.23381
Ranbp2	-0.476023	0.583701	0.23381
Src	-1.22727	0.584289	0.233373
Macf1	-0.429541	0.585014	0.232834
Dyrk1a	0.560481	0.585014	0.232834
Plekhg3	0.419389	0.585014	0.232834
Vapb	-0.900375	0.585014	0.232834
	-0.960037	0.585014	0.232834
	-1.36037	0.585014	0.232834
Kras	1.63986	0.587044	0.231329
	-0.955684	0.587044	0.231329
Mat2a	-1.01014	0.589304	0.229661
Casp8	-0.949637	0.591654	0.227933
Sars	-0.633532	0.59208	0.22762
Polr2e	0.564231	0.59208	0.22762
Smek1	0.797576	0.595831	0.224877
Emd	-0.707298	0.597387	0.223744
Rps15a	0.394213	0.597387	0.223744
Fth1	-0.938221	0.59776	0.223473
Actr1a	-0.434641	0.59776	0.223473
Cyfip1	-0.463909	0.59776	0.223473
Pfdn1	-0.65629	0.59776	0.223473
S100a4	-0.636211	0.597774	0.223463
Rprd1b	-0.463094	0.597774	0.223463
Gprc5b	-0.933412	0.597774	0.223463
Sec11a	0.536603	0.597774	0.223463
Fmnl2	0.840471	0.597774	0.223463
Zc3h18	0.471574	0.597774	0.223463
Snap23	0.919689	0.597774	0.223463
Srpk1	0.445534	0.597774	0.223463
Ldhb	-0.621549	0.597774	0.223463
Gjc1	0.806764	0.597774	0.223463
Actg1	-0.727338	0.597774	0.223463
Ccbe1	-0.935846	0.597774	0.223463
Trmt10c	-0.445063	0.597774	0.223463
Smu1	-0.586586	0.597774	0.223463
Hist2h2ac;Hist2h2aa1	0.646692	0.597774	0.223463
Fmnl3	0.61687	0.597774	0.223463
Qars	-0.404353	0.597774	0.223463
Rbfox2	0.418923	0.597774	0.223463
Prpf31	-0.442891	0.597774	0.223463
Trim32	-0.840509	0.597774	0.223463
Colgalt1	0.409912	0.597774	0.223463
Vrk3	0.566804	0.597774	0.223463
Prkcdbp	-0.637368	0.597774	0.223463
Arpc5	0.52062	0.597774	0.223463
Cbx8	-0.550998	0.597774	0.223463
Eif3i	0.38801	0.597774	0.223463
Eif3g	0.424897	0.597774	0.223463
	1.34546	0.597774	0.223463
	0.919263	0.597774	0.223463
	0.567856	0.597774	0.223463
	0.924371	0.597774	0.223463
Marcks	-0.591173	0.597956	0.223331
Ssr4	-0.405125	0.598626	0.222844
Msrb3	-0.914476	0.600729	0.221322
Rqcd1	0.448718	0.600729	0.221322
Senp1	-0.538164	0.602431	0.220093
Ncln	-0.389641	0.604043	0.218932
H1f0	-0.533682	0.60667	0.217047
Smarcc1	-1.02123	0.60667	0.217047
Rfc4	-0.429079	0.606874	0.216901
Rdh13	-0.404997	0.606884	0.216894
Anxa7	-0.925343	0.607082	0.216753
Chd4	0.975179	0.607082	0.216753
Prrc2b	0.535484	0.607082	0.216753
Ugdh	-0.412437	0.607082	0.216753
Rab5c	-0.39118	0.607082	0.216753
Eif3e	0.447434	0.607082	0.216753
Picalm	0.392925	0.607082	0.216753
Rbm14	0.391407	0.607082	0.216753
Rab11fip5	-0.600341	0.607082	0.216753
Far1	0.408455	0.607082	0.216753
Ppil1	0.392409	0.607082	0.216753
Pin1	0.606711	0.607082	0.216753
Actl6a	0.388137	0.607082	0.216753
Psma2	-0.864821	0.608256	0.215914
	0.489537	0.608256	0.215914
Cdh2	0.525852	0.608281	0.215896
Fbxo38	0.892524	0.608281	0.215896
Fam120c	0.573017	0.608281	0.215896
Aimp2	-0.399555	0.608286	0.215892
Tpx2	0.372149	0.608628	0.215648
Ptprg	0.591278	0.608628	0.215648
Smarcd1	0.55341	0.608628	0.215648
Dync1li2	0.426804	0.608628	0.215648
Naa50	-0.985484	0.608628	0.215648
Gtpbp4	0.412646	0.608628	0.215648
Npm3	0.464183	0.608628	0.215648
Arl8b	-0.499375	0.608628	0.215648
	0.888899	0.608628	0.215648
Zfp433	0.544845	0.608776	0.215542
Psmg2	-0.885144	0.608776	0.215542
Ap2a2	0.656665	0.60947	0.215048
Dnajb11	-0.374019	0.60947	0.215048
Metap2	-0.575755	0.610483	0.214327
Prpf3	0.481462	0.612003	0.213246
Dst	0.667566	0.612003	0.213246
Txnl1	-0.876752	0.614012	0.211823
Kpnb1	-0.560126	0.615226	0.210966
Nhp2l1	-0.67297	0.616637	0.20997
Sh3pxd2a	-0.68801	0.617317	0.209492
Brix1	-0.448531	0.618612	0.208581
Scyl1	0.869015	0.619225	0.208151
U2surp	0.560278	0.620588	0.207196
Luc7l	0.866601	0.620588	0.207196
Psmb2	-0.650028	0.620588	0.207196
Smad3	0.372596	0.621312	0.20669
Rpl10a	0.569581	0.621449	0.206594
Cnot2	-0.378898	0.621449	0.206594
Capn6	1.38641	0.621449	0.206594
Msh2	-0.863126	0.621449	0.206594
Eif2s1	-0.393174	0.621449	0.206594
Krr1	0.458693	0.621449	0.206594
Malsu1	0.511083	0.621449	0.206594
Pgd	-0.860759	0.621449	0.206594
Lxn	-0.858716	0.622187	0.206079
Plk1	-0.502036	0.622187	0.206079
Rraga;Rragb	0.590742	0.622187	0.206079
Eif3l	0.367627	0.623933	0.204862
Phb2	-0.469337	0.62425	0.204641
Rpl38	0.683804	0.62425	0.204641
Troap	0.670027	0.625444	0.203811
Rps16	0.396334	0.625444	0.203811
Rpl8	-0.436314	0.626497	0.203081
Cct4	0.354988	0.626527	0.20306
Tmx1	-0.441624	0.626527	0.20306
Lmln	0.848242	0.627173	0.202613
Dph1	0.559878	0.62808	0.201985
Uso1	-0.525345	0.62808	0.201985
Csrp2	0.707286	0.629409	0.201067
Fads1	-0.839943	0.630762	0.200135
Eno1	-0.424067	0.630762	0.200135
Bop1	0.501932	0.630762	0.200135
Psmd2	0.380789	0.630762	0.200135
Cul2	0.43283	0.630762	0.200135
Ralb	0.706229	0.630762	0.200135
Nubp1	-0.56742	0.630762	0.200135
	0.496416	0.630762	0.200135
	0.84209	0.630762	0.200135
	0.503149	0.630762	0.200135
Rpl35a	-0.34857	0.631605	0.199554
Znf512	0.550301	0.632348	0.199044
Brd9	0.82369	0.632348	0.199044
Otub1	-0.980121	0.632348	0.199044
Nup88	0.833247	0.632348	0.199044
Lrch4	0.754624	0.632348	0.199044
Nhp2	-0.7085	0.632348	0.199044
	0.48941	0.632348	0.199044
Prpf8	0.666081	0.634416	0.197626
Utrn	-1.17161	0.634556	0.19753
Spr	-0.625207	0.635755	0.19671
Timm23	-0.825642	0.636427	0.196251
	0.82614	0.636427	0.196251
Dzip1l	0.596845	0.637491	0.195526
Gemin4	1.32474	0.637491	0.195526
Cdkn2aip	0.403257	0.637906	0.195243
Rfc1	-0.467022	0.637939	0.195221
Pacsin3	0.390871	0.638206	0.195039
Pdia4	-0.820706	0.638333	0.194953
Lsm8	-0.511924	0.640864	0.193234
Rpl23a	-0.368629	0.64339	0.191526
	-0.701143	0.64339	0.191526
Tamm41	-0.370788	0.644199	0.19098
Wrnip1	0.498502	0.644199	0.19098
Snrpa	0.495881	0.644647	0.190678
Nosip	-0.475829	0.644647	0.190678
Gid8	0.810774	0.644647	0.190678
Cav1	-0.609113	0.645177	0.190321
Tnks1bp1	-0.813624	0.645724	0.189953
P4ha1	-0.36766	0.645724	0.189953
Oxsr1	-0.808168	0.645724	0.189953
	-0.807683	0.645724	0.189953
Slirp	-0.453665	0.646281	0.189579
Lrpprc	-0.409497	0.647476	0.188776
Asns	-0.358889	0.650519	0.18674
	-0.800473	0.650892	0.186491
Hoxa5	-0.336156	0.655466	0.18345
Rpl27a	0.335744	0.655466	0.18345
Fbxo30	-0.34054	0.655786	0.183238
Uqcrq	-0.350627	0.655786	0.183238
Psmd12	-0.356756	0.655786	0.183238
Ndufs3	0.341787	0.655786	0.183238
Eif4a1	-0.337696	0.65704	0.182408
Ptbp1	0.351015	0.65704	0.182408
Kank2	0.919741	0.65704	0.182408
Mthfd1	-0.38224	0.65704	0.182408
	0.790076	0.65704	0.182408
	0.790148	0.65704	0.182408
Psmd7	-0.435076	0.657105	0.182365
Chmp3	0.785756	0.657594	0.182042
Ckap4	-0.447067	0.662074	0.179094
Pdlim5	-0.35515	0.662074	0.179094
Wbp11	-0.782503	0.662074	0.179094
Fopnl	0.551218	0.662074	0.179094
Eef1e1	-0.369847	0.663737	0.178004
Rab11b;Rab11a	-0.390343	0.664608	0.177434
Fau	0.326174	0.664608	0.177434
Papss1	-0.539216	0.664608	0.177434
	0.799162	0.664608	0.177434
Uhrf1	-0.527668	0.666464	0.176223
Msln	0.623391	0.667228	0.175726
Myo1b	-0.459986	0.667228	0.175726
Lmnb1	-0.438693	0.667228	0.175726
Prkaa1	-0.357798	0.667228	0.175726
Parp3	-0.772976	0.667228	0.175726
Nup107	0.482415	0.667228	0.175726
Cggbp1	-0.601741	0.667228	0.175726
Polr1d	-0.453934	0.667228	0.175726
	0.771576	0.667228	0.175726
Mtap	-0.437708	0.66725	0.175711
Dnajb6	0.454464	0.667271	0.175698
Snx3	-0.514271	0.667271	0.175698
Bax	-0.432711	0.667404	0.175611
Srfbp1	0.403684	0.667404	0.175611
Myo18a	0.41622	0.667594	0.175487
Kif22	-0.341671	0.66772	0.175406
Numa1	-0.759682	0.670184	0.173806
Mcm3	0.387167	0.670184	0.173806
Slc25a4	-0.332608	0.670184	0.173806
Rab21	-0.452712	0.670458	0.173628
Arpc1b	-0.338301	0.670458	0.173628
	0.433866	0.670458	0.173628
Pcbp1	-0.503947	0.670945	0.173313
Rps26	0.393841	0.672308	0.172432
Rab1b	0.606217	0.672308	0.172432
Usp7	0.33442	0.673002	0.171984
Kpna2	-0.325123	0.673002	0.171984
Exosc3	-0.511994	0.673002	0.171984
Atp6v1a	-0.450551	0.673314	0.171783
Isg20l2	-0.47601	0.675155	0.170597
Rrbp1	0.428863	0.675325	0.170487
Lig3	0.362684	0.675325	0.170487
Lzts2	0.513494	0.675325	0.170487
Slc25a11	-0.323418	0.675325	0.170487
Dbn1	0.368452	0.675325	0.170487
	-0.444866	0.675325	0.170487
	0.749833	0.675325	0.170487
Farp1	-0.369182	0.677081	0.16936
Wdr18	-0.487746	0.677081	0.16936
Cdc73	-0.534221	0.677081	0.16936
Lrp1	1.09572	0.678534	0.168428
Otud4	0.392318	0.678534	0.168428
Gps1	-0.318471	0.678534	0.168428
Rps13	0.339395	0.678534	0.168428
Gspt1	0.429236	0.678534	0.168428
Eif3m	0.382389	0.678534	0.168428
	0.803908	0.678534	0.168428
	0.366226	0.678534	0.168428
Cse1l	-0.597553	0.678784	0.168268
Fn1	-0.369293	0.679288	0.167946
Bub3	-0.316547	0.679288	0.167946
Capn1	-0.586526	0.679288	0.167946
Lin7c	0.783949	0.679288	0.167946
Pef1	0.561775	0.679288	0.167946
Grpel1	-0.736011	0.679288	0.167946
Nsf	0.315064	0.680313	0.167291
Hspa4l	-0.440925	0.680313	0.167291
Usp15	0.447492	0.680313	0.167291
Nexn	0.335168	0.683086	0.165525
Srrm1	0.513196	0.683086	0.165525
Dek	-0.372091	0.683086	0.165525
	-0.730534	0.683086	0.165525
Phf5a	0.345071	0.683154	0.165481
Srpk2	-0.430433	0.684367	0.164711
Nf2	0.744453	0.684367	0.164711
Cyb5b	-0.452806	0.684367	0.164711
Hspe1;Cpn10-rs1	-0.515852	0.684889	0.16438
Emc8	-0.721312	0.687417	0.16278
Mapk14	0.340525	0.687417	0.16278
Abcf1	-0.502592	0.687417	0.16278
Grwd1	0.316343	0.687417	0.16278
Lmf2	0.629975	0.688494	0.1621
Spata5	-0.319321	0.688925	0.161828
Ncl	0.321417	0.688925	0.161828
Scp2	-0.715234	0.692394	0.159647
Tpi1	-0.335822	0.693455	0.158981
Sf3b3	0.385888	0.693455	0.158981
Acly	-0.350205	0.693608	0.158886
Cacna2d1	0.366953	0.694148	0.158548
Dapk3	0.869651	0.694148	0.158548
Psmb1	0.433424	0.694227	0.158498
Actb	-0.353824	0.694227	0.158498
Txlna	-0.586201	0.694227	0.158498
Kif2c	0.418308	0.694227	0.158498
Cnot8	0.427357	0.694227	0.158498
Nvl	-0.318177	0.694227	0.158498
Pop7	0.707902	0.694318	0.158442
Exoc3	0.340404	0.69446	0.158353
Upf1	0.344724	0.69446	0.158353
Dync1h1	-0.323944	0.69446	0.158353
Prdx5	0.80062	0.695391	0.157771
Rassf8	0.792012	0.695391	0.157771
Scpep1	-0.51952	0.695391	0.157771
Aldh16a1	-0.348947	0.698074	0.156098
Rae1	-0.414897	0.698074	0.156098
Afg3l2	-0.336566	0.698074	0.156098
Dnajc9	0.338761	0.698074	0.156098
Nol10	0.409926	0.698612	0.155764
Stk3	0.31974	0.698701	0.155709
	0.374094	0.698861	0.155609
Uqcrc2	-0.334028	0.699226	0.155383
Cetn2	0.568652	0.699226	0.155383
Cast	-0.605109	0.701033	0.154262
Kif5b	-0.330074	0.701968	0.153682
Akap1	0.692782	0.70209	0.153607
Hnrnpll	0.334557	0.70209	0.153607
Ctps2	-0.323572	0.702993	0.153049
Rpl15	0.296856	0.702993	0.153049
Cmas	-0.294828	0.703794	0.152554
Loxl1	0.686963	0.703794	0.152554
Lrch1	0.465378	0.703794	0.152554
Csnk2a2	-0.33515	0.703794	0.152554
Smarce1	0.405557	0.703794	0.152554
Atp6v0d1	0.832863	0.703794	0.152554
Tle4	-0.409419	0.703794	0.152554
Snx1	0.685531	0.703794	0.152554
Sipa1l1	0.323489	0.703794	0.152554
Rab32	0.686531	0.703794	0.152554
Specc1	0.693859	0.704268	0.152262
Aqp1	0.510168	0.70606	0.151158
	-0.682118	0.706268	0.151031
Atxn10	-0.306965	0.707507	0.150269
Usp5	-0.910518	0.709321	0.149157
Myef2	-0.298543	0.709321	0.149157
Arhgdib	0.677178	0.710065	0.148702
Eif4e	-0.291312	0.710921	0.148179
Aebp1	-0.43243	0.710921	0.148179
Pusl1	-0.426648	0.711944	0.147554
Atp6v1g1	-0.466586	0.711944	0.147554
Prps1l3;Prps1	-0.301861	0.712626	0.147138
Gars	-0.336985	0.713211	0.146782
Ppp1r12c	-0.32637	0.713402	0.146666
Fam162a	-0.670792	0.713402	0.146666
Wiz	0.670299	0.713444	0.14664
Flot2	0.673868	0.714601	0.145936
Dpep2	0.439858	0.714927	0.145738
Pvr	0.667727	0.714927	0.145738
Tln1	-0.789151	0.715224	0.145558
Mut	0.666419	0.715415	0.145442
Dnttip2	0.416918	0.715514	0.145382
Sart1	0.313053	0.715514	0.145382
	-0.665368	0.715514	0.145382
Pdxk	-0.576172	0.715711	0.145263
Caprin1	-0.304017	0.716718	0.144652
Fubp3	-0.661102	0.718624	0.143498
Ints5	0.314474	0.719017	0.143261
Foxg1	-0.354485	0.719595	0.142912
Abi1	-0.485399	0.719783	0.142798
	0.658516	0.719783	0.142798
Sipa1l3	0.319691	0.720333	0.142467
Dnmt1	0.654883	0.720333	0.142467
Rpl13a	0.279336	0.720333	0.142467
Dnpep	-0.388991	0.720333	0.142467
Ostc	0.460216	0.720333	0.142467
Lima1	0.31295	0.720333	0.142467
	0.417855	0.720333	0.142467
Xrcc1	0.292732	0.720686	0.142254
Hspg2	0.409996	0.720718	0.142235
Clic1	-0.48014	0.721202	0.141943
Ptgr1	-0.470594	0.721413	0.141816
Snx33	0.361921	0.723214	0.140733
	0.649741	0.723214	0.140733
Atp6v1h	0.648382	0.724355	0.140049
Lgals8	0.424869	0.724831	0.139763
	-0.441726	0.724831	0.139763
Dstn	-0.343874	0.725259	0.139507
Rab34	-0.645397	0.72585	0.139153
Cand1	-0.345678	0.726463	0.138787
Plaur	0.673251	0.727658	0.138072
Eif5b	-0.422323	0.727658	0.138072
Atp5h	-0.411458	0.727658	0.138072
	0.390966	0.728204	0.137747
Ddx10	0.660267	0.729193	0.137158
Tbl3	0.314814	0.729193	0.137158
Eif2ak2	0.337883	0.730137	0.136595
Srp68	-0.2927	0.730137	0.136595
	0.407043	0.730137	0.136595
Dock7	0.28231	0.730887	0.13615
Rrp8	0.335892	0.730887	0.13615
Elmsan1	0.286753	0.730887	0.13615
Cope	0.307002	0.730887	0.13615
Sub1	-0.631142	0.730887	0.13615
Rangap1	0.311917	0.730887	0.13615
Rps8	0.269895	0.730887	0.13615
Nfic	0.37307	0.730887	0.13615
Lypla1	-0.629813	0.730887	0.13615
Eps8	-0.747354	0.730887	0.13615
Rpl24	0.311781	0.730887	0.13615
St5	-0.472504	0.730887	0.13615
Aasdhppt	-0.653847	0.730887	0.13615
Ssbp2	-0.453666	0.730887	0.13615
Dimt1	0.294738	0.730887	0.13615
Psmb3	0.632547	0.730887	0.13615
Aldh18a1	-0.342651	0.730887	0.13615
	0.63011	0.730887	0.13615
Wdr36	-0.286064	0.732269	0.135329
Tulp3	-0.626312	0.733162	0.1348
Mbnl1	-0.315184	0.734496	0.134011
Kat7	0.292232	0.734496	0.134011
Crebbp	0.895502	0.734694	0.133894
Ube2i	-0.26554	0.734694	0.133894
Opa1	-0.76467	0.734694	0.133894
Psma1	-0.309658	0.734694	0.133894
Bag6	-0.406076	0.734843	0.133805
Nono	0.266652	0.735554	0.133385
Idh3a	-0.375156	0.73614	0.13304
Srprb	-0.55698	0.73614	0.13304
Zwint	0.619465	0.73614	0.13304
Ube2l3	-0.264081	0.736408	0.132882
Selh;2700094K13Rik	0.406518	0.736408	0.132882
	0.372859	0.736408	0.132882
Rps21	-0.340433	0.73735	0.132326
Emg1	0.291971	0.738046	0.131916
Ddx51	-0.324646	0.738046	0.131916
Cox6c	0.614623	0.738046	0.131916
Dus3l	0.265786	0.738297	0.131769
Flot1	0.540429	0.738297	0.131769
Anxa11	-0.378407	0.738297	0.131769
Mcm4	-0.326593	0.738866	0.131434
Ccdc9b	0.609921	0.740185	0.130659
Srp9	0.416888	0.740185	0.130659
Lyrm4	-0.394013	0.740185	0.130659
Psmd1	-0.338666	0.740633	0.130397
Cp	0.427179	0.740774	0.130314
Ankrd17	-0.418914	0.741655	0.129798
Mcm6	0.372623	0.741655	0.129798
Acsl5	0.663312	0.741655	0.129798
Phf6	-0.415141	0.741655	0.129798
Aamp	0.436814	0.742703	0.129185
Flna	-0.299174	0.742977	0.129024
Sf3b1	0.329907	0.742977	0.129024
Mdh1	0.3799	0.743159	0.128918
Sdpr	0.361927	0.743727	0.128586
Rpl18a	-0.303459	0.744251	0.128281
Tbcb	-0.601061	0.74438	0.128205
Purb	-0.307725	0.744666	0.128039
Itgb1bp1	-0.599633	0.744666	0.128039
Hmgn1	-0.497697	0.744666	0.128039
Glrx	0.40289	0.744666	0.128039
Eif5a;Eif5a2	-0.312164	0.745418	0.1276
Nrn1	-0.97902	0.745418	0.1276
Tdrd3	0.329576	0.745418	0.1276
Pcm1	0.353875	0.745418	0.1276
Pes1	0.261141	0.745629	0.127477
Camk2d	-0.255647	0.745629	0.127477
Mtmr10	0.376055	0.745629	0.127477
Rtcb	0.269156	0.745629	0.127477
	-0.254816	0.745629	0.127477
Gas1	-0.332227	0.746724	0.12684
Sacm1l	-0.28271	0.746724	0.12684
Myl4	0.407699	0.746724	0.12684
Zfp740;Znf740	0.592429	0.746724	0.12684
Atl3	0.285559	0.746724	0.12684
Tsen34	-0.284407	0.746724	0.12684
S100a11	-0.470445	0.746724	0.12684
Adprh	-0.367223	0.746724	0.12684
Ldb1	-0.397687	0.746724	0.12684
Faf2	0.541534	0.746724	0.12684
Fbxo28	0.588275	0.746724	0.12684
Scfd1	0.587717	0.746724	0.12684
Cbr3	-0.399872	0.746724	0.12684
Rpp25l	0.254425	0.746724	0.12684
Chchd3	-0.254672	0.746724	0.12684
Csnk1d	0.263671	0.746724	0.12684
Stub1	-0.279942	0.746724	0.12684
Ogdh	-0.584313	0.749044	0.125493
Kctd10	-0.438133	0.749152	0.12543
Myo5a	0.252469	0.750344	0.12474
Aacs	-0.341598	0.750344	0.12474
Nob1	0.259633	0.751885	0.123849
Ubtf	-0.337275	0.752811	0.123314
Rpl26	0.2721	0.752811	0.123314
Gart	-0.263071	0.752811	0.123314
Dkc1	-0.527734	0.752811	0.123314
Ube2d3	-0.43057	0.752998	0.123206
Sptan1	0.299228	0.752998	0.123206
	-0.576868	0.752998	0.123206
Dpf2	0.268167	0.75392	0.122675
Naf1	0.572683	0.75392	0.122675
Pdpk1	-0.763405	0.75392	0.122675
Rpl9	0.2796	0.75392	0.122675
Snrpe	0.368059	0.75392	0.122675
Naca	-0.357214	0.75392	0.122675
Peak1	0.574537	0.75392	0.122675
Rftn2	0.395925	0.75392	0.122675
Eif3c	0.2517	0.75392	0.122675
Raf1	-0.574145	0.75392	0.122675
Ifitm3	0.414876	0.75392	0.122675
Cops7a	-0.420759	0.75392	0.122675
Fhl3	0.244126	0.75392	0.122675
	0.354203	0.75392	0.122675
	-0.570796	0.75392	0.122675
	-0.573267	0.75392	0.122675
Fxr1	-0.249545	0.754722	0.122213
Stip1	-0.329143	0.755559	0.121732
Phf2	0.383997	0.755559	0.121732
Rras2	0.384917	0.756648	0.121106
Nolc1	-0.51511	0.757162	0.120811
Npm1	-0.274176	0.757162	0.120811
Ddx39a;Ddx39	-0.344667	0.757162	0.120811
Cby1	-0.582523	0.757162	0.120811
Coro1b	-0.338232	0.757162	0.120811
Eif4g2	0.344489	0.757561	0.120583
Nop16	0.240908	0.757695	0.120505
Ddx24	-0.269675	0.759393	0.119533
Son	0.557372	0.759393	0.119533
Tsr1	0.302412	0.759393	0.119533
Mum1	0.265502	0.759393	0.119533
Dclk1	0.559206	0.759393	0.119533
Wdr3	-0.722184	0.759393	0.119533
Frs2	0.488633	0.759393	0.119533
	0.333102	0.759393	0.119533
Xrcc6	0.319478	0.759533	0.119453
Capzb	0.327006	0.759533	0.119453
Rbm3	-0.417768	0.761455	0.118356
Gaa	-0.553124	0.762142	0.117964
Top2a	0.297218	0.762142	0.117964
Dido1	0.295815	0.762142	0.117964
Tceb1	0.243108	0.765446	0.116085
Cand2	-0.512963	0.765799	0.115885
Cops6	0.366211	0.765946	0.115802
Ube3a	-0.548087	0.765946	0.115802
Bysl	0.240262	0.765946	0.115802
Map4	-0.422486	0.765946	0.115802
Gnas	0.313359	0.765946	0.115802
Rps17	0.257318	0.765946	0.115802
Uba1	-0.45768	0.765946	0.115802
Chchd1	0.351626	0.765946	0.115802
Ric8a	0.540108	0.765946	0.115802
Alkbh5	0.273946	0.765946	0.115802
Myh10	0.239368	0.765946	0.115802
Trim28	0.245174	0.765946	0.115802
Dhx37	-0.604572	0.765946	0.115802
Aars	-0.389457	0.765946	0.115802
Nat10	-0.458392	0.765946	0.115802
Yeats4	-0.741145	0.765946	0.115802
Nsa2	-0.277395	0.765946	0.115802
Tomm20	0.541691	0.765946	0.115802
Clic4	-0.322183	0.765946	0.115802
Psma4	-0.353511	0.765946	0.115802
Suclg1	-0.333334	0.765946	0.115802
	-0.402245	0.765946	0.115802
	0.325647	0.765946	0.115802
Lrrfip2	0.332331	0.766815	0.115309
Scamp3	-0.485978	0.766815	0.115309
Sptlc2	0.342012	0.766815	0.115309
Shc1	0.273155	0.766815	0.115309
Ttf2	0.415692	0.766815	0.115309
Sec24b	0.536141	0.766815	0.115309
Cpne1	-0.538113	0.766815	0.115309
Pygb	-0.325024	0.766815	0.115309
Toe1	0.319894	0.766815	0.115309
	0.535149	0.766815	0.115309
Specc1l	0.280673	0.768329	0.114453
Atp5b	-0.286836	0.768601	0.114299
Mfge8	0.489171	0.768662	0.114265
Ctnnb1	0.243106	0.768662	0.114265
Srsf4	0.250485	0.768826	0.114172
D8Ertd738e	-0.359025	0.768826	0.114172
Samd4a	0.260319	0.76966	0.113701
Chmp1a	0.529663	0.769761	0.113644
Atxn2l	0.254327	0.770033	0.11349
Nfkb2	-0.247226	0.770745	0.11309
H2afv;H2afz	0.299373	0.770745	0.11309
Hspa9	-0.253849	0.770745	0.11309
Ptrh1	-0.512132	0.770745	0.11309
Cwc25	0.320077	0.770745	0.11309
Nup155	-0.495823	0.770951	0.112973
Eif3h	-0.235394	0.770951	0.112973
Nop56	-0.378205	0.770951	0.112973
Magt1	-0.404581	0.771015	0.112937
Hectd1	-0.45007	0.771015	0.112937
Gtf2f1	0.323315	0.771015	0.112937
Ubap2l	-0.314771	0.771015	0.112937
Pgs1	0.481889	0.771015	0.112937
Metap1	0.24529	0.771015	0.112937
Dnm1l	-0.331266	0.771015	0.112937
Zdhhc5	0.640407	0.771015	0.112937
Atad3	0.231927	0.771015	0.112937
Ehd4	0.33849	0.771015	0.112937
	0.512067	0.771015	0.112937
Prkar2a	0.305126	0.773724	0.111414
Reep5	-0.38669	0.773724	0.111414
Pkm	-0.266344	0.773724	0.111414
Rala	0.299582	0.773724	0.111414
Atp5a1	-0.232722	0.773724	0.111414
Shkbp1	0.311406	0.773724	0.111414
Eprs	0.318506	0.773724	0.111414
	-0.515626	0.773724	0.111414
Dync1li1	-0.269198	0.774101	0.111203
Smap1	0.317303	0.774101	0.111203
Hadhb	-0.242335	0.776935	0.109616
Lrrc40	-0.351908	0.778017	0.109011
Hmmr	0.343619	0.778017	0.109011
Traf3	0.305959	0.778017	0.109011
Myo1b	-0.265011	0.778017	0.109011
Ipo5	0.342778	0.778017	0.109011
Bri3bp	-0.50711	0.778017	0.109011
C330007P06Rik	0.417113	0.778017	0.109011
Llph	-0.510189	0.778017	0.109011
Cd2ap	-0.228752	0.778017	0.109011
Copg1	0.242589	0.778017	0.109011
	-0.279033	0.778017	0.109011
Echs1	-0.325147	0.778114	0.108957
Ube2m	-0.504984	0.778401	0.108797
Psmc5	0.229952	0.778401	0.108797
Rab1A	-0.221025	0.778401	0.108797
Nup50	-0.224198	0.778401	0.108797
Kpna1	-0.296486	0.778549	0.108714
Sec62	-0.238931	0.778603	0.108684
Plrg1	0.223139	0.778603	0.108684
Noa1	0.286036	0.778603	0.108684
	-0.502937	0.778603	0.108684
Zc3h15	0.442466	0.778698	0.108631
Nup153	-0.50036	0.780537	0.107606
Rnf213	-0.980889	0.781068	0.107311
Rin1	-0.256993	0.781068	0.107311
Gsn	0.264156	0.781068	0.107311
Fhod1	0.283561	0.781068	0.107311
Exoc8	-0.300942	0.781068	0.107311
Lrch3	-0.376975	0.781068	0.107311
Nop10	-0.388546	0.781068	0.107311
Hspb8	0.277286	0.781068	0.107311
Chtf18	0.495158	0.78182	0.106893
Eci1	-0.497513	0.78182	0.106893
Rab2a	0.223391	0.78182	0.106893
Vat1	-0.333696	0.78182	0.106893
Rbm45	0.3109	0.783605	0.105903
Pdlim7	0.334918	0.784237	0.105552
Fam101b	0.491206	0.784237	0.105552
Spty2d1	0.279421	0.784237	0.105552
Sdhb	0.345041	0.784237	0.105552
	0.490777	0.784237	0.105552
Llgl1	-0.489394	0.784661	0.105318
Utp18	-0.304979	0.784661	0.105318
Lrrc59	0.256927	0.784661	0.105318
	-0.488554	0.784993	0.105134
Ppm1g	-0.220723	0.785117	0.105066
Scarf2	0.48454	0.78879	0.103039
Rhoa	0.216219	0.78879	0.103039
Actr2	-0.222248	0.789216	0.102804
Ran;1700009N14Rik	-0.342989	0.789216	0.102804
Golga7	0.286181	0.789216	0.102804
Sec13	0.222146	0.789216	0.102804
Vdac3	-0.293841	0.789725	0.102524
Map7d1	0.225634	0.790156	0.102287
Kif23	0.317115	0.790156	0.102287
Cript	0.286136	0.790156	0.102287
Cox5a	-0.383234	0.790156	0.102287
Gna11	-0.476496	0.790156	0.102287
Mcm5	0.21969	0.790156	0.102287
Rcc1	0.22619	0.790156	0.102287
Eif2b5	0.304311	0.790156	0.102287
Wrap53	-0.288438	0.790156	0.102287
Znf622	0.209785	0.790156	0.102287
Ddx56	0.223741	0.790156	0.102287
Plec	-0.23817	0.790156	0.102287
Hmga1	0.211726	0.790606	0.10204
Sf3a3	-0.22848	0.790606	0.10204
Fkbp5	-0.473814	0.792965	0.100746
Dnase1l1	-0.562311	0.792983	0.100736
Pisd;Gm20671	-0.285636	0.792983	0.100736
Cox4i1	-0.404129	0.792983	0.100736
Acadvl	-0.376458	0.792983	0.100736
Ywhah	-0.226712	0.792983	0.100736
Pgrmc2	0.471593	0.792983	0.100736
Sfpq	0.212192	0.792983	0.100736
Cd34	0.210242	0.793427	0.100493
Sema7a	0.994473	0.793427	0.100493
Clta	0.473811	0.79392	0.100223
Cul5	-0.448688	0.79392	0.100223
Csnk1a1	0.237324	0.79392	0.100223
Fyn	0.414331	0.79392	0.100223
Psmc2	-0.204831	0.79392	0.100223
Arf4	-0.394386	0.79392	0.100223
Tuba1a	0.321629	0.79392	0.100223
Snrnp40	0.291825	0.79392	0.100223
Imp4	-0.200934	0.79392	0.100223
Mettl13	0.327238	0.79392	0.100223
Glipr2	0.496589	0.79392	0.100223
Stau1	0.204411	0.79392	0.100223
Cdc20	0.463726	0.79392	0.100223
1110065P20Rik	-0.463992	0.79392	0.100223
	-0.468078	0.79392	0.100223
	0.466392	0.79392	0.100223
Arf1;Arf3	-0.22118	0.794881	0.099698
Gja1	-0.652034	0.795181	0.0995342
Prnp	0.424766	0.79524	0.0995016
2410002F23Rik	0.288837	0.79524	0.0995016
Bag5	0.282383	0.79524	0.0995016
Ubxn1	-0.26449	0.79524	0.0995016
Tollip	-0.221732	0.79524	0.0995016
Lmnb2	0.593289	0.795613	0.0992983
Fam207a	0.212786	0.795613	0.0992983
	0.458733	0.795613	0.0992983
Dynll1	0.242525	0.798531	0.0977084
Cdc5l	0.222518	0.799111	0.0973928
Eftud2	0.225372	0.799704	0.0970708
Chtop	0.200587	0.799704	0.0970708
Nudc	-0.453474	0.799704	0.0970708
Jund	0.452889	0.799704	0.0970708
Rpl17	0.199516	0.799704	0.0970708
Ahctf1	0.90774	0.799704	0.0970708
Nfib	-0.380787	0.800363	0.0967129
Gtf2i	-0.362658	0.800363	0.0967129
Fgf2	0.225639	0.800363	0.0967129
Fscn1	-0.259634	0.800363	0.0967129
Kiaa1328;AW554918	0.239807	0.800363	0.0967129
Znf281	0.451326	0.800363	0.0967129
Rab5a	-0.447771	0.800363	0.0967129
0610011F06Rik	0.422177	0.800363	0.0967129
Psma5	-0.199331	0.800363	0.0967129
	-0.267939	0.800363	0.0967129
	0.448706	0.800363	0.0967129
	-0.450408	0.800363	0.0967129
Nedd4l	0.239636	0.801427	0.0961359
	-0.290555	0.801427	0.0961359
Smarca4	-0.445471	0.801477	0.0961087
Ptrf	0.203862	0.801477	0.0961087
Sgta	-0.256428	0.801564	0.096062
Mtco2	0.443874	0.801642	0.0960198
Rpl29;Gm3550	0.207071	0.801642	0.0960198
Serpinb6;Serpinb6a	-0.24478	0.801642	0.0960198
Lamtor3	-0.569668	0.801869	0.0958964
Idh2	-0.627007	0.801869	0.0958964
	-0.441725	0.803039	0.0952635
Arhgap1	-0.440202	0.803944	0.0947743
Nckap1	-0.196139	0.803944	0.0947743
Phldb2	0.193254	0.803944	0.0947743
Csnk2a1	0.216031	0.804045	0.0947195
Rpl13	0.189359	0.805444	0.0939645
Frg1	-0.248262	0.805444	0.0939645
Snx27	-0.215592	0.805444	0.0939645
	-0.437919	0.805444	0.0939645
Rfc5	0.189929	0.80637	0.0934657
Ppih	-0.198009	0.808268	0.0924447
Eif6	0.347968	0.808268	0.0924447
Nol7	0.284486	0.808268	0.0924447
Drg2	-0.433869	0.808268	0.0924447
Psmc3	0.196988	0.808437	0.0923541
Rpl3	0.214607	0.808437	0.0923541
Faf1	-0.281388	0.808437	0.0923541
Arl1	0.324462	0.808437	0.0923541
Bola2	0.299684	0.808437	0.0923541
Xpo5	-0.306296	0.808437	0.0923541
Kars	-0.20459	0.808437	0.0923541
Ddx20	0.242659	0.808437	0.0923541
Slc25a10	-0.20611	0.808437	0.0923541
Ap3b1	-0.277196	0.808437	0.0923541
	-0.430591	0.808437	0.0923541
Rps29	0.745835	0.809298	0.0918913
Sf3b2	-0.189886	0.810038	0.0914944
Tfrc	-0.354949	0.811378	0.0907769
Copa	-0.191133	0.811396	0.0907669
Ahnak2	0.209414	0.813393	0.0896993
Ddx41	0.234117	0.813865	0.0894479
Coil	-0.282778	0.813865	0.0894479
Ppp3ca	-0.572487	0.813865	0.0894479
Bad	0.422033	0.813865	0.0894479
	0.350534	0.813865	0.0894479
Pls3	-0.207763	0.81441	0.0891569
Rps19bp1	0.192718	0.81441	0.0891569
Sntb2	-0.295708	0.815503	0.0885744
Sssca1	0.418417	0.815725	0.0884561
2026-09-09	-0.220444	0.815741	0.0884477
Ahnak	0.181489	0.815741	0.0884477
Tcof1	-0.373629	0.815741	0.0884477
Grb10	0.205872	0.815741	0.0884477
Poldip2	0.203581	0.815741	0.0884477
Pycr2	-0.232021	0.815741	0.0884477
Pno1	0.202832	0.815741	0.0884477
Epha2	0.234815	0.817968	0.0872638
Polr2h	-0.248761	0.817989	0.0872524
Mtmr1	0.413051	0.81809	0.0871989
Thoc6	0.232785	0.818538	0.0869614
Ssh1	-0.230083	0.818538	0.0869614
Hspa5	-0.210843	0.820122	0.0861213
Gpc4	0.36724	0.820122	0.0861213
Prkacb	0.420544	0.820122	0.0861213
Grsf1	0.177826	0.820122	0.0861213
	-0.258814	0.820122	0.0861213
	0.354495	0.820122	0.0861213
	-0.40846	0.820122	0.0861213
Ewsr1	0.20138	0.821805	0.0852312
Tubb2a	0.230944	0.821805	0.0852312
Sdha	0.335672	0.822017	0.0851194
Myl9	-0.405073	0.82254	0.0848428
	-0.404523	0.822798	0.0847065
Myo1d	0.177841	0.823048	0.084575
Pak1ip1	0.206059	0.823048	0.084575
Gng12	0.54928	0.823187	0.0845014
Glrx3	-0.267065	0.823187	0.0845014
Vps26a	-0.241826	0.825539	0.0832622
Cdk17	0.229523	0.825539	0.0832622
Kirrel	0.302477	0.825811	0.0831196
Med20;Gm20517	-0.399021	0.826355	0.0828336
Atp2a2	-0.259226	0.826778	0.082611
Rrs1	-0.246185	0.826837	0.08258
Trappc1	-0.396876	0.827803	0.082073
Tjp1	0.249304	0.830296	0.0807669
Capns1	0.393639	0.830296	0.0807669
Ddx6	0.177266	0.830296	0.0807669
Fbxo46	-0.338171	0.830296	0.0807669
	-0.393419	0.830296	0.0807669
Cbx3	0.245577	0.830867	0.0804684
Kiaa0020	0.176083	0.831095	0.0803494
Cdk1	-0.242745	0.831095	0.0803494
Snrpa1	-0.169091	0.831095	0.0803494
Cltc	0.224009	0.831095	0.0803494
Sh3gl1	0.178837	0.831095	0.0803494
Psmd11	-0.174474	0.831095	0.0803494
Gnl3	0.189943	0.831095	0.0803494
Anln	-0.38939	0.831095	0.0803494
Pelp1	0.221932	0.831095	0.0803494
Fn3krp	-0.465228	0.831903	0.0799274
Chmp4b	0.238415	0.831903	0.0799274
Helz2	0.385117	0.83225	0.0797463
Rpl7a	-0.186992	0.83225	0.0797463
Rpl7	-0.18068	0.83225	0.0797463
Srp14	-0.169251	0.83225	0.0797463
Tpm2	-0.187289	0.83225	0.0797463
Yes1	0.232791	0.83225	0.0797463
Lbr	0.177657	0.83225	0.0797463
Top2b	0.290776	0.83225	0.0797463
Ltv1	-0.207996	0.83225	0.0797463
Ppp2r5d	0.268022	0.83225	0.0797463
Dlg1	-0.198181	0.83225	0.0797463
Stau2	0.19401	0.83225	0.0797463
Ppan	0.174755	0.83225	0.0797463
Lims1	-0.3792	0.83225	0.0797463
Uqcrc1	-0.195393	0.83225	0.0797463
Zfp655	0.383461	0.83225	0.0797463
Dlst	0.209775	0.83225	0.0797463
Trir	-0.217906	0.83225	0.0797463
Rpl4	0.171716	0.83225	0.0797463
Vps35	-0.190344	0.83225	0.0797463
Actr10	-0.167398	0.83225	0.0797463
Ifi202	0.405061	0.83225	0.0797463
	0.24096	0.83225	0.0797463
	0.380675	0.83225	0.0797463
Dab2	-0.224041	0.833408	0.0791423
Rpl19	0.177403	0.833408	0.0791423
Dnajc25	0.376128	0.833408	0.0791423
S100a6	-0.342254	0.833408	0.0791423
Psmd3	-0.180932	0.833408	0.0791423
Ctbp2	-0.188993	0.833408	0.0791423
Plcd3	0.171294	0.833408	0.0791423
Pnkp	-0.204315	0.834472	0.078588
Flnb	-0.187278	0.834472	0.078588
Nckipsd	0.195039	0.834472	0.078588
Pelo	-0.272688	0.834628	0.0785072
Cttnbp2nl	0.174846	0.834692	0.078474
Carm1	0.170485	0.835297	0.0781593
Ik	-0.16946	0.83563	0.0779857
Myl6	0.232395	0.835737	0.0779305
Rap2b	-0.390641	0.836409	0.0775813
Hmgcs1	0.172678	0.836409	0.0775813
	-0.369674	0.836409	0.0775813
Ablim1	0.510369	0.836814	0.077371
Kpna6	0.160756	0.836814	0.077371
Cct5	0.162374	0.836814	0.077371
Traf4	-0.367281	0.836814	0.077371
Parp1	0.164923	0.836814	0.077371
Rpl22l1	0.221709	0.836814	0.077371
Jmy	0.726668	0.836953	0.0772989
	-0.366481	0.836953	0.0772989
Dnajc7	0.166936	0.836985	0.0772823
Gcn1l1	-0.414794	0.839006	0.0762348
Pcnp	-0.362633	0.839925	0.0757596
Rps27l	-0.164245	0.839925	0.0757596
Ccdc47	-0.187567	0.839925	0.0757596
Dok1	-0.170849	0.840362	0.0755334
Ep300	-0.220283	0.840378	0.0755254
Mafg	0.361325	0.840378	0.0755254
Tor1aip1	-0.359982	0.841487	0.0749526
Psma3	-0.197472	0.842328	0.0745189
Tpm1	0.233285	0.842751	0.0743007
Ncam1	0.259323	0.843145	0.0740979
Keap1	0.287898	0.843691	0.0738168
Tsg101	0.21308	0.845513	0.0728799
Rfc3	-0.159247	0.845513	0.0728799
Glyr1	-0.157148	0.84675	0.072245
Tmco1	-0.215005	0.846879	0.0721785
Psmd14	0.189484	0.846879	0.0721785
Gapdh	-0.206067	0.846879	0.0721785
Rab7a	0.325265	0.846879	0.0721785
Sec61a1;Sec61a2	0.231131	0.846879	0.0721785
Prdx2	-0.199184	0.846879	0.0721785
Ppp1r9b	0.172523	0.846879	0.0721785
Vkorc1l1	0.219704	0.846879	0.0721785
Slc25a12	-0.153635	0.846879	0.0721785
Chmp2a	0.262544	0.846879	0.0721785
Slc25a13	0.159612	0.846879	0.0721785
Coro1c	0.254289	0.846879	0.0721785
Csde1	0.165239	0.848445	0.0713764
	-0.349563	0.848445	0.0713764
Copb2	0.172544	0.849774	0.0706964
Ect2	0.345928	0.849774	0.0706964
Pex6	-0.345695	0.849774	0.0706964
Eny2	-0.226451	0.849937	0.0706131
Acap2	-0.25666	0.849937	0.0706131
Tpgs1	0.172855	0.849937	0.0706131
Arhgap23	0.212799	0.849937	0.0706131
Gpx4	0.234995	0.849937	0.0706131
Hsd17b12	-0.147569	0.849937	0.0706131
Canx	-0.266706	0.849937	0.0706131
Lmna	-0.182173	0.849937	0.0706131
Klf16	0.340695	0.849937	0.0706131
Rps20	-0.186455	0.849937	0.0706131
Rps18;Gm10260	0.181818	0.849937	0.0706131
Usp39	-0.175394	0.849937	0.0706131
Mars2	0.336041	0.849937	0.0706131
Mprip	0.165109	0.849937	0.0706131
Vezf1	-0.207552	0.849937	0.0706131
Rpl36	0.148228	0.849937	0.0706131
Cd3eap	0.221005	0.849937	0.0706131
Ikbkap	-0.153048	0.849937	0.0706131
Rsl1d1	0.148437	0.849937	0.0706131
Pom121	-0.228689	0.849937	0.0706131
Trmt112	0.334429	0.849937	0.0706131
Fam114a2	0.344947	0.849937	0.0706131
Noc3l	-0.333685	0.849937	0.0706131
Dars	-0.16081	0.849937	0.0706131
Tubb6	0.167349	0.849937	0.0706131
Lamtor1	0.303498	0.849937	0.0706131
Rbm8a	0.160948	0.849937	0.0706131
Tecr	-0.182886	0.849937	0.0706131
Exosc8	-0.164364	0.849937	0.0706131
Aplf	0.163465	0.849937	0.0706131
	-0.273814	0.849937	0.0706131
	-0.303335	0.849937	0.0706131
	0.201671	0.849937	0.0706131
	0.33409	0.849937	0.0706131
	0.33823	0.849937	0.0706131
Csnk2b	0.217974	0.850069	0.0705457
	-0.289704	0.850105	0.0705276
Gnao1	-0.29857	0.850202	0.0704781
Lpcat1	-0.146224	0.850202	0.0704781
Samm50	-0.199185	0.850202	0.0704781
Zc2hc1a	-0.162976	0.850202	0.0704781
Flii	0.149867	0.850202	0.0704781
	0.331928	0.850202	0.0704781
Skp1	0.197905	0.851974	0.0695737
Specc1	0.206549	0.852316	0.0693995
Uaca	0.332441	0.852316	0.0693995
Pibf1	-0.324639	0.852316	0.0693995
Cep170	0.147736	0.852316	0.0693995
Pex5	-0.163566	0.852316	0.0693995
Dcaf7	-0.350369	0.852316	0.0693995
Ppp1r18	0.275742	0.852316	0.0693995
Nifk	0.172883	0.852316	0.0693995
Sec61b;Gm10320	-0.14861	0.852316	0.0693995
Plec	-0.153388	0.852316	0.0693995
Dbn1	0.215358	0.852316	0.0693995
Dnaja2	0.157772	0.852316	0.0693995
	0.324069	0.852316	0.0693995
	-0.324003	0.852316	0.0693995
Zcchc11	-0.20405	0.85251	0.0693007
Iqsec1	-0.158442	0.85251	0.0693007
Myo6	-0.1735	0.85251	0.0693007
Pip5k1a	0.185472	0.85251	0.0693007
Nmt2	0.150421	0.85251	0.0693007
Hprt1	-0.189719	0.85251	0.0693007
Tuba1b	-0.138552	0.85251	0.0693007
Calm3	0.198671	0.85251	0.0693007
Umps	-0.189447	0.85251	0.0693007
Glud1	0.163728	0.85251	0.0693007
Nap1l1	0.140741	0.85251	0.0693007
Stat3	-0.209392	0.85251	0.0693007
Wdr5	-0.156632	0.85251	0.0693007
Rps10	0.168723	0.85251	0.0693007
Nfix	-0.173878	0.85251	0.0693007
Nom1	-0.213011	0.85251	0.0693007
Rgma	-0.293173	0.85251	0.0693007
Tufm	-0.144364	0.85251	0.0693007
Nol12	0.223875	0.85251	0.0693007
Abcf3	0.147199	0.85251	0.0693007
Luzp1	-0.276294	0.85251	0.0693007
Snx9	0.2163	0.85251	0.0693007
Pdia6	-0.13972	0.85251	0.0693007
Dut	0.161883	0.85251	0.0693007
Rpl21	0.147189	0.85251	0.0693007
Vps28	-0.145998	0.85251	0.0693007
Ruvbl2	-0.140554	0.85251	0.0693007
Eif2s3x;Eif2s3y	-0.153917	0.85251	0.0693007
	-0.318795	0.85251	0.0693007
	0.492069	0.85251	0.0693007
Gnl2	0.171412	0.853847	0.0686198
Nip7	0.17596	0.85459	0.068242
Gsk3b	0.208953	0.85464	0.0682167
Nup133	-0.189708	0.85464	0.0682167
Rasa3	0.1603	0.855255	0.0679044
Myo9b	0.19182	0.856083	0.0674844
Hspa4	-0.182315	0.856083	0.0674844
Wibg	-0.237768	0.856083	0.0674844
	0.191906	0.856083	0.0674844
Cct7	0.135663	0.857186	0.0669247
Cbfb	-0.195259	0.858502	0.0662589
Gprc5a	0.219296	0.859772	0.0656169
Gnb4	0.201339	0.859772	0.0656169
Snrpd2	0.13341	0.859772	0.0656169
Pafah1b1	0.301798	0.859772	0.0656169
Cct6a	0.137602	0.859772	0.0656169
Cab39;Cab39l	-0.302089	0.859772	0.0656169
Ccny	0.272557	0.859772	0.0656169
Rpl14	-0.139402	0.859772	0.0656169
	-0.30109	0.859772	0.0656169
	0.303852	0.859772	0.0656169
Ppp4c	-0.300484	0.860134	0.0654339
Rps2	0.138488	0.860374	0.065313
Rpl27	-0.140601	0.860374	0.065313
Ctps1	-0.130595	0.860374	0.065313
Rgmb	0.333322	0.860374	0.065313
Med19	0.296971	0.860374	0.065313
Actr3	0.147597	0.860374	0.065313
Rrp7a	-0.190561	0.860374	0.065313
Paics	-0.15044	0.860374	0.065313
Kifc1	-0.13869	0.860374	0.065313
Rps6ka4	0.146899	0.860374	0.065313
Dcun1d3	-0.248275	0.860695	0.0651507
	-0.295815	0.861027	0.0649832
Map2k3	-0.128214	0.861781	0.0646032
Mtfr1	-0.428688	0.861925	0.0645307
Ddx18	0.133959	0.862336	0.0643237
Prkar2b	0.178823	0.862382	0.0643005
	0.293134	0.862382	0.0643005
Bclaf1	-0.137905	0.863034	0.0639723
	-0.292185	0.863034	0.0639723
Rpn2	0.275053	0.863759	0.0636075
Mars	-0.133205	0.863759	0.0636075
P4ha2	-0.148754	0.863759	0.0636075
	-0.290106	0.863759	0.0636075
Nmd3	-0.138535	0.863811	0.0635815
Rps11	0.139213	0.86444	0.0632649
Mrpl11	0.191846	0.86444	0.0632649
Cep131	0.141541	0.864853	0.0630579
Pgrmc1	-0.1794	0.864853	0.0630579
Rpl6	0.127876	0.864853	0.0630579
3110082I17Rik	-0.156694	0.864853	0.0630579
Pwp1	-0.132975	0.865313	0.062827
Pdcd6ip	-0.150311	0.866717	0.0621225
Eif2a	-0.284466	0.86685	0.0620561
Mthfd2	-0.149194	0.867025	0.0619686
Rpa1	-0.197242	0.867757	0.061602
Fam98b	0.12622	0.867757	0.061602
Ncdn	0.175382	0.867757	0.061602
Lmo4	0.281897	0.868064	0.0614482
Steap3	-0.3031	0.86809	0.061435
Ndufa13	0.280741	0.868721	0.0611195
Rplp2	0.303604	0.868902	0.0610294
Rpl30	0.144945	0.869064	0.0609482
Myo1c	-0.137452	0.869556	0.0607025
Prc1	0.191795	0.870406	0.0602781
Tpm4	0.166679	0.872155	0.0594064
Dixdc1	0.690906	0.872155	0.0594064
Nup37	-0.167635	0.872155	0.0594064
Atp5o	-0.162898	0.872155	0.0594064
Cct8	0.12288	0.874415	0.0582826
Pfdn5	0.210359	0.874415	0.0582826
Acsf2	-0.303715	0.876273	0.0573604
Sec23a	-0.139897	0.876482	0.0572571
Tjp2	0.188166	0.876881	0.0570593
Cobll1	0.155516	0.876881	0.0570593
Ipo9	-0.164101	0.876881	0.0570593
Rpl22	0.151617	0.876881	0.0570593
Tle1	-0.16213	0.876881	0.0570593
Clpx	0.171823	0.876881	0.0570593
Wdr82	0.153105	0.876881	0.0570593
Arfgap2	-0.164711	0.876881	0.0570593
Rpl34	-0.12598	0.876881	0.0570593
Sars2	0.269272	0.876881	0.0570593
Letm1	-0.171383	0.876881	0.0570593
	0.267606	0.876881	0.0570593
	0.128924	0.876881	0.0570593
Prdx1	0.276752	0.877137	0.0569326
[truncated: 512 more rows]
